# Supplementary material for: Distinct gene mutation profiles among multiple and single primary lung adenocarcinoma
Source: Front Oncol. 2022 Dec 2;12:1014997. doi: 10.3389/fonc.2022.1014997 (PMC9755731; doi:10.3389/fonc.2022.1014997)
Supplement: Supplementary file 1 [file DataSheet_1.zip]

Archive with 2 entries (2 files):
- multiLesionMut_coMut.maf
- source data.xlsx
