# Supplementary material for: Distinct gene mutation profiles among multiple and single primary lung adenocarcinoma
Source: Front Oncol. 2022 Dec 2;12:1014997. doi: 10.3389/fonc.2022.1014997 (PMC9755731; doi:10.3389/fonc.2022.1014997)
Supplement: Supplementary file 1 [file DataSheet_1.zip › source data.xlsx]

## Sheet: diff uniqmult
GROUP	GENE	totalSMPnum	Fusion/Rearrangement	Gene Amplification	Gene Homozygous Deletion	Substitution/Indel	Truncation	mutSMPnum	mutnum	Fusion/Rearrangement%	Gene Amplification%	Gene Homozygous Deletion%	Substitution/Indel%	Truncation%	mutSMPnum%	mutnum%	p_value
uniqLesion	EGFR	143	0	8	0	99	0	99	107	0	5.59	0	69.23	0	69.23	74.83	0.639824497694291
multiLesion	EGFR	73	0	4	0	53	0	53	57	0	5.48	0	72.6	0	72.6	78.08	0.639824497694291
uniqLesion	TP53	143	0	0	0	50	22	69	72	0	0	0	34.97	15.38	48.25	50.35	0.471749581673765
multiLesion	TP53	73	0	0	0	23	9	31	32	0	0	0	31.51	12.33	42.47	43.84	0.471749581673765
uniqLesion	LRP1B	143	0	1	0	13	3	16	17	0	0.7	0	9.09	2.1	11.19	11.89	0.824252607755518
multiLesion	LRP1B	73	0	0	0	7	4	9	11	0	0	0	9.59	5.48	12.33	15.07	0.824252607755518
uniqLesion	FRS2	143	0	13	0	2	0	15	15	0	9.09	0	1.4	0	10.49	10.49	0.125608381987515
multiLesion	FRS2	73	0	3	0	0	0	3	3	0	4.11	0	0	0	4.11	4.11	0.125608381987515
uniqLesion	RBM10	143	0	0	0	4	11	15	15	0	0	0	2.8	7.69	10.49	10.49	0.00891912727463259
multiLesion	RBM10	73	0	0	0	1	17	18	18	0	0	0	1.37	23.29	24.66	24.66	0.00891912727463259
uniqLesion	MDM2	143	0	14	0	0	0	14	14	0	9.79	0	0	0	9.79	9.79	0.435136373096371
multiLesion	MDM2	73	0	3	0	1	0	4	4	0	4.11	0	1.37	0	5.48	5.48	0.435136373096371
uniqLesion	PIK3CA	143	0	1	0	13	0	14	14	0	0.7	0	9.09	0	9.79	9.79	0.0962983567248093
multiLesion	PIK3CA	73	0	0	0	2	0	2	2	0	0	0	2.74	0	2.74	2.74	0.0962983567248093
uniqLesion	RB1	143	0	0	1	6	7	14	14	0	0	0.7	4.2	4.9	9.79	9.79	0.0962983567248093
multiLesion	RB1	73	0	0	0	1	1	2	2	0	0	0	1.37	1.37	2.74	2.74	0.0962983567248093
uniqLesion	KRAS	143	0	3	0	11	0	13	14	0	2.1	0	7.69	0	9.09	9.79	0.636673459468889
multiLesion	KRAS	73	0	0	0	8	0	8	8	0	0	0	10.96	0	10.96	10.96	0.636673459468889
uniqLesion	SPTA1	143	0	0	0	12	0	12	12	0	0	0	8.39	0	8.39	8.39	0.794251217037341
multiLesion	SPTA1	73	0	1	0	3	2	5	6	0	1.37	0	4.11	2.74	6.85	8.22	0.794251217037341
uniqLesion	ERBB2	143	4	4	0	5	0	11	13	2.8	2.8	0	3.5	0	7.69	9.09	0.0635792119261832
multiLesion	ERBB2	73	0	1	0	0	0	1	1	0	1.37	0	0	0	1.37	1.37	0.0635792119261832
uniqLesion	GNAS	143	1	5	0	6	0	11	12	0.7	3.5	0	4.2	0	7.69	8.39	0.226944600273115
multiLesion	GNAS	73	0	1	0	1	0	2	2	0	1.37	0	1.37	0	2.74	2.74	0.226944600273115
uniqLesion	NFKBIA	143	0	11	0	0	0	11	11	0	7.69	0	0	0	7.69	7.69	0.77808952353993
multiLesion	NFKBIA	73	0	4	0	0	0	4	4	0	5.48	0	0	0	5.48	5.48	0.77808952353993
uniqLesion	NKX2-1	143	0	10	0	1	0	11	11	0	6.99	0	0.7	0	7.69	7.69	1
multiLesion	NKX2-1	73	0	5	0	0	0	5	5	0	6.85	0	0	0	6.85	6.85	1
uniqLesion	FAT3	143	0	1	0	6	3	10	10	0	0.7	0	4.2	2.1	6.99	6.99	0.594553868867702
multiLesion	FAT3	73	0	0	0	7	0	7	7	0	0	0	9.59	0	9.59	9.59	0.594553868867702
uniqLesion	ATM	143	0	0	0	8	1	9	9	0	0	0	5.59	0.7	6.29	6.29	0.754858076299078
multiLesion	ATM	73	1	0	0	1	1	3	3	1.37	0	0	1.37	1.37	4.11	4.11	0.754858076299078
uniqLesion	FOS	143	0	9	0	0	0	9	9	0	6.29	0	0	0	6.29	6.29	0.340651979186433
multiLesion	FOS	73	0	2	0	0	0	2	2	0	2.74	0	0	0	2.74	2.74	0.340651979186433
uniqLesion	HDAC9	143	0	7	0	1	1	9	9	0	4.9	0	0.7	0.7	6.29	6.29	0.583662030989275
multiLesion	HDAC9	73	0	3	0	3	0	6	6	0	4.11	0	4.11	0	8.22	8.22	0.583662030989275
uniqLesion	RET	143	2	0	0	6	1	9	9	1.4	0	0	4.2	0.7	6.29	6.29	1
multiLesion	RET	73	1	0	0	3	0	4	4	1.37	0	0	4.11	0	5.48	5.48	1
uniqLesion	SDHA	143	0	9	0	0	0	9	9	0	6.29	0	0	0	6.29	6.29	0.340651979186433
multiLesion	SDHA	73	1	1	0	1	0	2	3	1.37	1.37	0	1.37	0	2.74	4.11	0.340651979186433
uniqLesion	ALK	143	6	0	0	2	0	8	8	4.2	0	0	1.4	0	5.59	5.59	0.753656400202505
multiLesion	ALK	73	2	0	0	1	0	3	3	2.74	0	0	1.37	0	4.11	4.11	0.753656400202505
uniqLesion	CTNNB1	143	0	0	0	8	0	8	8	0	0	0	5.59	0	5.59	5.59	0.500662060313785
multiLesion	CTNNB1	73	0	0	0	2	0	2	2	0	0	0	2.74	0	2.74	2.74	0.500662060313785
uniqLesion	EPHA3	143	0	0	0	7	1	8	8	0	0	0	4.9	0.7	5.59	5.59	0.500662060313785
multiLesion	EPHA3	73	0	0	0	2	0	2	2	0	0	0	2.74	0	2.74	2.74	0.500662060313785
uniqLesion	GLI2	143	0	0	0	8	0	8	8	0	0	0	5.59	0	5.59	5.59	0.753656400202505
multiLesion	GLI2	73	0	0	0	3	0	3	3	0	0	0	4.11	0	4.11	4.11	0.753656400202505
uniqLesion	KMT2D	143	0	0	0	6	2	8	8	0	0	0	4.2	1.4	5.59	5.59	1
multiLesion	KMT2D	73	0	0	0	3	1	4	4	0	0	0	4.11	1.37	5.48	5.48	1
uniqLesion	LRP2	143	0	0	0	8	0	8	8	0	0	0	5.59	0	5.59	5.59	0.273764986640105
multiLesion	LRP2	73	0	0	0	7	0	7	7	0	0	0	9.59	0	9.59	9.59	0.273764986640105
uniqLesion	RICTOR	143	0	5	0	1	2	8	8	0	3.5	0	0.7	1.4	5.59	5.59	0.278458100000272
multiLesion	RICTOR	73	0	0	0	1	0	1	1	0	0	0	1.37	0	1.37	1.37	0.278458100000272
uniqLesion	SMAD4	143	0	0	0	8	1	8	9	0	0	0	5.59	0.7	5.59	6.29	0.753656400202505
multiLesion	SMAD4	73	0	0	0	2	1	3	3	0	0	0	2.74	1.37	4.11	4.11	0.753656400202505
uniqLesion	TERT	143	1	5	0	2	0	8	8	0.7	3.5	0	1.4	0	5.59	5.59	0.108204989934336
multiLesion	TERT	73	0	5	0	4	0	9	9	0	6.85	0	5.48	0	12.33	12.33	0.108204989934336
uniqLesion	FAM135B	143	0	3	0	4	0	7	7	0	2.1	0	2.8	0	4.9	4.9	0.721178930787929
multiLesion	FAM135B	73	0	1	0	1	0	2	2	0	1.37	0	1.37	0	2.74	2.74	0.721178930787929
uniqLesion	FAT1	143	0	0	0	6	1	7	7	0	0	0	4.2	0.7	4.9	4.9	0.721178930787929
multiLesion	FAT1	73	0	0	0	1	1	2	2	0	0	0	1.37	1.37	2.74	2.74	0.721178930787929
uniqLesion	PTEN	143	0	0	0	5	2	7	7	0	0	0	3.5	1.4	4.9	4.9	0.0982097419747124
uniqLesion	SMARCA4	143	1	0	0	5	1	7	7	0.7	0	0	3.5	0.7	4.9	4.9	0.721178930787929
multiLesion	SMARCA4	73	0	0	0	2	0	2	2	0	0	0	2.74	0	2.74	2.74	0.721178930787929
uniqLesion	BRAF	143	0	0	0	6	0	6	6	0	0	0	4.2	0	4.2	4.2	0.719831969100914
multiLesion	BRAF	73	0	0	0	2	0	2	2	0	0	0	2.74	0	2.74	2.74	0.719831969100914
uniqLesion	CDKN2A	143	1	0	0	4	2	6	7	0.7	0	0	2.8	1.4	4.2	4.9	0.22676858011249
multiLesion	CDKN2A	73	0	0	1	4	1	6	6	0	0	1.37	5.48	1.37	8.22	8.22	0.22676858011249
uniqLesion	CIC	143	0	0	0	5	1	6	6	0	0	0	3.5	0.7	4.2	4.2	0.0988275996661954
uniqLesion	EPHA5	143	0	0	0	6	0	6	6	0	0	0	4.2	0	4.2	4.2	0.736380355541382
multiLesion	EPHA5	73	0	0	0	4	0	4	4	0	0	0	5.48	0	5.48	5.48	0.736380355541382
uniqLesion	EPHB1	143	0	1	0	5	0	6	6	0	0.7	0	3.5	0	4.2	4.2	0.427442605006767
multiLesion	EPHB1	73	0	0	0	1	0	1	1	0	0	0	1.37	0	1.37	1.37	0.427442605006767
uniqLesion	GLI3	143	0	2	0	4	0	6	6	0	1.4	0	2.8	0	4.2	4.2	0.514351188970653
multiLesion	GLI3	73	0	0	0	5	0	5	5	0	0	0	6.85	0	6.85	6.85	0.514351188970653
uniqLesion	IKZF1	143	0	5	0	2	0	6	7	0	3.5	0	1.4	0	4.2	4.9	0.719831969100914
multiLesion	IKZF1	73	0	2	0	0	0	2	2	0	2.74	0	0	0	2.74	2.74	0.719831969100914
uniqLesion	KMT2C	143	0	0	0	5	1	6	6	0	0	0	3.5	0.7	4.2	4.2	0.736380355541382
multiLesion	KMT2C	73	0	0	0	2	2	4	4	0	0	0	2.74	2.74	5.48	5.48	0.736380355541382
uniqLesion	LRP1	143	0	2	0	4	0	6	6	0	1.4	0	2.8	0	4.2	4.2	0.22676858011249
multiLesion	LRP1	73	2	0	0	4	2	6	8	2.74	0	0	5.48	2.74	8.22	10.96	0.22676858011249
uniqLesion	MET	143	0	2	0	5	0	6	7	0	1.4	0	3.5	0	4.2	4.9	0.719831969100914
multiLesion	MET	73	0	1	0	1	0	2	2	0	1.37	0	1.37	0	2.74	2.74	0.719831969100914
uniqLesion	MYC	143	0	6	0	0	0	6	6	0	4.2	0	0	0	4.2	4.2	0.736380355541382
multiLesion	MYC	73	0	4	0	0	0	4	4	0	5.48	0	0	0	5.48	5.48	0.736380355541382
uniqLesion	NOTCH1	143	0	0	1	5	0	6	6	0	0	0.7	3.5	0	4.2	4.2	1
multiLesion	NOTCH1	73	0	0	1	2	0	3	3	0	0	1.37	2.74	0	4.11	4.11	1
uniqLesion	PRKDC	143	0	0	0	3	4	6	7	0	0	0	2.1	2.8	4.2	4.9	0.514351188970653
multiLesion	PRKDC	73	0	0	0	4	1	5	5	0	0	0	5.48	1.37	6.85	6.85	0.514351188970653
uniqLesion	PTK2	143	0	3	0	3	0	6	6	0	2.1	0	2.1	0	4.2	4.2	0.719831969100914
multiLesion	PTK2	73	1	2	0	0	0	2	3	1.37	2.74	0	0	0	2.74	4.11	0.719831969100914
uniqLesion	RARA	143	0	3	0	3	0	6	6	0	2.1	0	2.1	0	4.2	4.2	0.719831969100914
multiLesion	RARA	73	0	0	0	2	0	2	2	0	0	0	2.74	0	2.74	2.74	0.719831969100914
uniqLesion	ZNF217	143	0	5	0	1	0	6	6	0	3.5	0	0.7	0	4.2	4.2	0.719831969100914
multiLesion	ZNF217	73	0	1	0	1	0	2	2	0	1.37	0	1.37	0	2.74	2.74	0.719831969100914
uniqLesion	AMER1	143	0	1	0	3	1	5	5	0	0.7	0	2.1	0.7	3.5	3.5	1
multiLesion	AMER1	73	0	0	0	3	0	3	3	0	0	0	4.11	0	4.11	4.11	1
uniqLesion	ARID1A	143	0	0	0	1	4	5	5	0	0	0	0.7	2.8	3.5	3.5	0.666255404472856
multiLesion	ARID1A	73	0	0	0	1	0	1	1	0	0	0	1.37	0	1.37	1.37	0.666255404472856
uniqLesion	ARID2	143	0	2	0	2	1	5	5	0	1.4	0	1.4	0.7	3.5	3.5	1
multiLesion	ARID2	73	0	0	0	1	2	2	3	0	0	0	1.37	2.74	2.74	4.11	1
uniqLesion	ATR	143	0	2	0	3	0	5	5	0	1.4	0	2.1	0	3.5	3.5	1
multiLesion	ATR	73	0	0	0	3	0	3	3	0	0	0	4.11	0	4.11	4.11	1
uniqLesion	AXIN2	143	0	1	0	1	3	5	5	0	0.7	0	0.7	2.1	3.5	3.5	0.666255404472856
multiLesion	AXIN2	73	0	1	0	0	0	1	1	0	1.37	0	0	0	1.37	1.37	0.666255404472856
uniqLesion	CARD11	143	0	0	0	5	0	5	5	0	0	0	3.5	0	3.5	3.5	1
multiLesion	CARD11	73	0	0	0	2	0	2	2	0	0	0	2.74	0	2.74	2.74	1
uniqLesion	CCNE1	143	0	3	0	2	0	5	5	0	2.1	0	1.4	0	3.5	3.5	1
multiLesion	CCNE1	73	0	1	0	2	0	3	3	0	1.37	0	2.74	0	4.11	4.11	1
uniqLesion	CHD4	143	0	0	0	5	0	5	5	0	0	0	3.5	0	3.5	3.5	0.666255404472856
multiLesion	CHD4	73	0	0	0	1	0	1	1	0	0	0	1.37	0	1.37	1.37	0.666255404472856
uniqLesion	EPHA2	143	0	0	0	5	0	5	5	0	0	0	3.5	0	3.5	3.5	0.169791063407812
uniqLesion	FANCM	143	2	0	0	4	1	5	7	1.4	0	0	2.8	0.7	3.5	4.9	1
multiLesion	FANCM	73	0	0	0	3	0	3	3	0	0	0	4.11	0	4.11	4.11	1
uniqLesion	FAT4	143	0	0	0	5	0	5	5	0	0	0	3.5	0	3.5	3.5	0.490604565705109
multiLesion	FAT4	73	0	0	0	3	1	4	4	0	0	0	4.11	1.37	5.48	5.48	0.490604565705109
uniqLesion	GRIN2A	143	1	1	0	4	0	5	6	0.7	0.7	0	2.8	0	3.5	4.2	1
multiLesion	GRIN2A	73	0	0	0	2	0	2	2	0	0	0	2.74	0	2.74	2.74	1
uniqLesion	INHBA	143	0	3	0	2	0	5	5	0	2.1	0	1.4	0	3.5	3.5	0.169791063407812
uniqLesion	JAK3	143	0	0	0	5	0	5	5	0	0	0	3.5	0	3.5	3.5	0.666255404472856
multiLesion	JAK3	73	0	0	0	1	0	1	1	0	0	0	1.37	0	1.37	1.37	0.666255404472856
uniqLesion	MACC1	143	0	5	0	0	0	5	5	0	3.5	0	0	0	3.5	3.5	0.311301470632243
multiLesion	MACC1	73	0	3	0	0	2	5	5	0	4.11	0	0	2.74	6.85	6.85	0.311301470632243
uniqLesion	MED12	143	0	0	0	1	4	5	5	0	0	0	0.7	2.8	3.5	3.5	0.188979662208499
multiLesion	MED12	73	0	0	0	4	2	6	6	0	0	0	5.48	2.74	8.22	8.22	0.188979662208499
uniqLesion	NTRK3	143	1	0	0	3	1	5	5	0.7	0	0	2.1	0.7	3.5	3.5	1
multiLesion	NTRK3	73	0	0	0	2	0	2	2	0	0	0	2.74	0	2.74	2.74	1
uniqLesion	PIK3R1	143	0	3	0	2	0	5	5	0	2.1	0	1.4	0	3.5	3.5	0.666255404472856
multiLesion	PIK3R1	73	0	0	0	1	0	1	1	0	0	0	1.37	0	1.37	1.37	0.666255404472856
uniqLesion	RAD54B	143	0	3	0	1	1	5	5	0	2.1	0	0.7	0.7	3.5	3.5	0.169791063407812
uniqLesion	ROS1	143	2	0	0	2	1	5	5	1.4	0	0	1.4	0.7	3.5	3.5	1
multiLesion	ROS1	73	0	0	0	2	0	2	2	0	0	0	2.74	0	2.74	2.74	1
uniqLesion	SETD2	143	0	0	0	1	4	5	5	0	0	0	0.7	2.8	3.5	3.5	0.311301470632243
multiLesion	SETD2	73	0	0	0	1	4	5	5	0	0	0	1.37	5.48	6.85	6.85	0.311301470632243
uniqLesion	SRMS	143	1	2	0	1	1	5	5	0.7	1.4	0	0.7	0.7	3.5	3.5	0.666255404472856
multiLesion	SRMS	73	0	0	0	1	0	1	1	0	0	0	1.37	0	1.37	1.37	0.666255404472856
uniqLesion	STK11	143	0	0	0	4	1	5	5	0	0	0	2.8	0.7	3.5	3.5	0.169791063407812
uniqLesion	TMPRSS2	143	2	1	0	3	0	5	6	1.4	0.7	0	2.1	0	3.5	4.2	1
multiLesion	TMPRSS2	73	1	0	0	1	0	2	2	1.37	0	0	1.37	0	2.74	2.74	1
uniqLesion	ADAM29	143	0	0	0	3	1	4	4	0	0	0	2.1	0.7	2.8	2.8	0.664666144494156
multiLesion	ADAM29	73	0	0	0	1	0	1	1	0	0	0	1.37	0	1.37	1.37	0.664666144494156
uniqLesion	BCOR	143	0	1	0	2	1	4	4	0	0.7	0	1.4	0.7	2.8	2.8	0.664666144494156
multiLesion	BCOR	73	0	0	0	1	0	1	1	0	0	0	1.37	0	1.37	1.37	0.664666144494156
uniqLesion	BRCA1	143	0	0	0	4	0	4	4	0	0	0	2.8	0	2.8	2.8	1
multiLesion	BRCA1	73	0	0	0	1	1	2	2	0	0	0	1.37	1.37	2.74	2.74	1
uniqLesion	CAMTA1	143	0	0	0	4	1	4	5	0	0	0	2.8	0.7	2.8	3.5	1
multiLesion	CAMTA1	73	0	0	0	2	0	2	2	0	0	0	2.74	0	2.74	2.74	1
uniqLesion	CCND1	143	0	4	0	0	0	4	4	0	2.8	0	0	0	2.8	2.8	0.664666144494156
multiLesion	CCND1	73	0	1	0	0	0	1	1	0	1.37	0	0	0	1.37	1.37	0.664666144494156
uniqLesion	CDK4	143	0	4	0	0	0	4	4	0	2.8	0	0	0	2.8	2.8	0.0469329403672417
multiLesion	CDK4	73	0	4	0	3	0	7	7	0	5.48	0	4.11	0	9.59	9.59	0.0469329403672417
uniqLesion	DAXX	143	0	1	0	3	0	4	4	0	0.7	0	2.1	0	2.8	2.8	0.664666144494156
multiLesion	DAXX	73	0	1	0	0	0	1	1	0	1.37	0	0	0	1.37	1.37	0.664666144494156
uniqLesion	EZH2	143	0	0	0	3	1	4	4	0	0	0	2.1	0.7	2.8	2.8	0.664666144494156
multiLesion	EZH2	73	0	0	0	1	0	1	1	0	0	0	1.37	0	1.37	1.37	0.664666144494156
uniqLesion	IGF1R	143	0	0	0	4	0	4	4	0	0	0	2.8	0	2.8	2.8	0.664666144494156
multiLesion	IGF1R	73	0	0	0	1	0	1	1	0	0	0	1.37	0	1.37	1.37	0.664666144494156
uniqLesion	IL7R	143	0	2	0	2	0	4	4	0	1.4	0	1.4	0	2.8	2.8	0.447555995410253
multiLesion	IL7R	73	0	1	0	3	0	4	4	0	1.37	0	4.11	0	5.48	5.48	0.447555995410253
uniqLesion	KEAP1	143	0	0	0	4	0	4	4	0	0	0	2.8	0	2.8	2.8	0.302537290605102
uniqLesion	MCL1	143	0	3	0	1	0	4	4	0	2.1	0	0.7	0	2.8	2.8	1
multiLesion	MCL1	73	0	1	0	1	0	2	2	0	1.37	0	1.37	0	2.74	2.74	1
uniqLesion	MTOR	143	0	0	0	4	0	4	4	0	0	0	2.8	0	2.8	2.8	0.664666144494156
multiLesion	MTOR	73	0	0	0	1	0	1	1	0	0	0	1.37	0	1.37	1.37	0.664666144494156
uniqLesion	NF1	143	0	0	0	3	2	4	5	0	0	0	2.1	1.4	2.8	3.5	0.690730008144847
multiLesion	NF1	73	0	0	0	1	2	3	3	0	0	0	1.37	2.74	4.11	4.11	0.690730008144847
uniqLesion	NOTCH2	143	0	1	0	2	1	4	4	0	0.7	0	1.4	0.7	2.8	2.8	0.690730008144847
multiLesion	NOTCH2	73	0	0	0	1	2	3	3	0	0	0	1.37	2.74	4.11	4.11	0.690730008144847
uniqLesion	NSD1	143	0	1	0	3	0	4	4	0	0.7	0	2.1	0	2.8	2.8	1
multiLesion	NSD1	73	0	0	0	2	0	2	2	0	0	0	2.74	0	2.74	2.74	1
uniqLesion	RELA	143	0	2	0	1	1	4	4	0	1.4	0	0.7	0.7	2.8	2.8	0.302537290605102
uniqLesion	RUNX1T1	143	0	2	0	2	0	4	4	0	1.4	0	1.4	0	2.8	2.8	0.690730008144847
multiLesion	RUNX1T1	73	0	0	0	3	0	3	3	0	0	0	4.11	0	4.11	4.11	0.690730008144847
uniqLesion	AKT2	143	0	2	0	0	1	3	3	0	1.4	0	0	0.7	2.1	2.1	0.552531454514719
uniqLesion	ARFRP1	143	0	3	0	0	0	3	3	0	2.1	0	0	0	2.1	2.1	0.552531454514719
uniqLesion	AURKA	143	1	2	0	0	0	3	3	0.7	1.4	0	0	0	2.1	2.1	1
multiLesion	AURKA	73	0	2	0	0	0	2	2	0	2.74	0	0	0	2.74	2.74	1
uniqLesion	BARD1	143	0	0	0	3	0	3	3	0	0	0	2.1	0	2.1	2.1	1
multiLesion	BARD1	73	0	0	0	2	0	2	2	0	0	0	2.74	0	2.74	2.74	1
uniqLesion	BCR	143	0	0	0	3	0	3	3	0	0	0	2.1	0	2.1	2.1	1
multiLesion	BCR	73	0	0	0	1	0	1	1	0	0	0	1.37	0	1.37	1.37	1
uniqLesion	CDK12	143	1	2	0	1	0	3	4	0.7	1.4	0	0.7	0	2.1	2.8	1
multiLesion	CDK12	73	0	1	0	0	0	1	1	0	1.37	0	0	0	1.37	1.37	1
uniqLesion	CHD2	143	0	1	0	2	0	3	3	0	0.7	0	1.4	0	2.1	2.1	1
multiLesion	CHD2	73	0	1	0	0	0	1	1	0	1.37	0	0	0	1.37	1.37	1
uniqLesion	COL1A1	143	0	0	0	2	1	3	3	0	0	0	1.4	0.7	2.1	2.1	0.408530411260229
multiLesion	COL1A1	73	0	0	0	3	0	3	3	0	0	0	4.11	0	4.11	4.11	0.408530411260229
uniqLesion	CUL3	143	0	0	0	3	0	3	3	0	0	0	2.1	0	2.1	2.1	1
multiLesion	CUL3	73	0	0	0	1	0	1	1	0	0	0	1.37	0	1.37	1.37	1
uniqLesion	CYLD	143	0	0	0	2	1	3	3	0	0	0	1.4	0.7	2.1	2.1	0.552531454514719
uniqLesion	DDR1	143	0	0	0	3	0	3	3	0	0	0	2.1	0	2.1	2.1	0.552531454514719
uniqLesion	ERBB4	143	0	0	0	3	0	3	3	0	0	0	2.1	0	2.1	2.1	1
multiLesion	ERBB4	73	0	0	0	2	0	2	2	0	0	0	2.74	0	2.74	2.74	1
uniqLesion	ESR1	143	0	0	0	3	0	3	3	0	0	0	2.1	0	2.1	2.1	1
multiLesion	ESR1	73	0	0	0	1	0	1	1	0	0	0	1.37	0	1.37	1.37	1
uniqLesion	ETV1	143	0	2	0	1	0	3	3	0	1.4	0	0.7	0	2.1	2.1	1
multiLesion	ETV1	73	1	2	0	0	0	2	3	1.37	2.74	0	0	0	2.74	4.11	1
uniqLesion	FANCE	143	0	1	0	2	0	3	3	0	0.7	0	1.4	0	2.1	2.1	1
multiLesion	FANCE	73	1	0	0	0	0	1	1	1.37	0	0	0	0	1.37	1.37	1
uniqLesion	FGF10	143	0	2	0	1	0	3	3	0	1.4	0	0.7	0	2.1	2.1	0.552531454514719
uniqLesion	FGF19	143	1	3	0	0	0	3	4	0.7	2.1	0	0	0	2.1	2.8	1
multiLesion	FGF19	73	0	1	0	0	0	1	1	0	1.37	0	0	0	1.37	1.37	1
uniqLesion	FGF3	143	0	2	0	1	0	3	3	0	1.4	0	0.7	0	2.1	2.1	1
multiLesion	FGF3	73	0	1	0	1	0	2	2	0	1.37	0	1.37	0	2.74	2.74	1
uniqLesion	FGFR1	143	1	1	0	1	0	3	3	0.7	0.7	0	0.7	0	2.1	2.1	1
multiLesion	FGFR1	73	0	0	0	1	0	1	1	0	0	0	1.37	0	1.37	1.37	1
uniqLesion	FGFR3	143	0	1	2	0	0	3	3	0	0.7	1.4	0	0	2.1	2.1	0.408530411260229
multiLesion	FGFR3	73	0	0	0	3	0	3	3	0	0	0	4.11	0	4.11	4.11	0.408530411260229
uniqLesion	GLI1	143	0	1	0	2	0	3	3	0	0.7	0	1.4	0	2.1	2.1	0.12316817856898
multiLesion	GLI1	73	0	1	0	4	0	5	5	0	1.37	0	5.48	0	6.85	6.85	0.12316817856898
uniqLesion	HGF	143	0	0	0	3	0	3	3	0	0	0	2.1	0	2.1	2.1	0.408530411260229
multiLesion	HGF	73	0	0	0	3	0	3	3	0	0	0	4.11	0	4.11	4.11	0.408530411260229
uniqLesion	INPP4B	143	0	0	0	3	0	3	3	0	0	0	2.1	0	2.1	2.1	0.552531454514719
uniqLesion	KMT2A	143	0	0	0	2	1	3	3	0	0	0	1.4	0.7	2.1	2.1	1
multiLesion	KMT2A	73	0	0	0	1	0	1	1	0	0	0	1.37	0	1.37	1.37	1
uniqLesion	LZTR1	143	0	1	0	2	0	3	3	0	0.7	0	1.4	0	2.1	2.1	0.552531454514719
uniqLesion	MAP2K4	143	0	0	0	2	1	3	3	0	0	0	1.4	0.7	2.1	2.1	0.552531454514719
uniqLesion	NCOR1	143	0	0	0	3	0	3	3	0	0	0	2.1	0	2.1	2.1	0.552531454514719
uniqLesion	NRG3	143	0	0	0	3	0	3	3	0	0	0	2.1	0	2.1	2.1	1
multiLesion	NRG3	73	0	0	0	1	0	1	1	0	0	0	1.37	0	1.37	1.37	1
uniqLesion	PARP3	143	0	0	0	3	0	3	3	0	0	0	2.1	0	2.1	2.1	0.552531454514719
uniqLesion	PDGFRA	143	0	0	0	3	0	3	3	0	0	0	2.1	0	2.1	2.1	0.552531454514719
uniqLesion	PIK3C2B	143	1	2	0	1	0	3	4	0.7	1.4	0	0.7	0	2.1	2.8	1
multiLesion	PIK3C2B	73	1	0	0	0	1	2	2	1.37	0	0	0	1.37	2.74	2.74	1
uniqLesion	PIK3CG	143	0	1	0	2	0	3	3	0	0.7	0	1.4	0	2.1	2.1	1
multiLesion	PIK3CG	73	0	1	0	1	0	2	2	0	1.37	0	1.37	0	2.74	2.74	1
uniqLesion	PLCG2	143	0	0	0	3	0	3	3	0	0	0	2.1	0	2.1	2.1	1
multiLesion	PLCG2	73	0	0	0	2	0	2	2	0	0	0	2.74	0	2.74	2.74	1
uniqLesion	POLE	143	1	0	0	1	1	3	3	0.7	0	0	0.7	0.7	2.1	2.1	0.552531454514719
uniqLesion	PRKAR1A	143	0	3	0	0	0	3	3	0	2.1	0	0	0	2.1	2.1	1
multiLesion	PRKAR1A	73	0	2	0	0	0	2	2	0	2.74	0	0	0	2.74	2.74	1
uniqLesion	PRSS1	143	0	0	0	3	0	3	3	0	0	0	2.1	0	2.1	2.1	1
multiLesion	PRSS1	73	0	0	0	1	0	1	1	0	0	0	1.37	0	1.37	1.37	1
uniqLesion	PTK6	143	1	2	0	1	0	3	4	0.7	1.4	0	0.7	0	2.1	2.8	0.552531454514719
uniqLesion	RAF1	143	0	0	0	3	0	3	3	0	0	0	2.1	0	2.1	2.1	1
multiLesion	RAF1	73	0	0	0	1	0	1	1	0	0	0	1.37	0	1.37	1.37	1
uniqLesion	RECQL	143	0	3	0	0	0	3	3	0	2.1	0	0	0	2.1	2.1	0.552531454514719
uniqLesion	RHBDF2	143	0	0	0	2	1	3	3	0	0	0	1.4	0.7	2.1	2.1	0.552531454514719
uniqLesion	RUNX1	143	0	2	0	0	1	3	3	0	1.4	0	0	0.7	2.1	2.1	0.552531454514719
uniqLesion	SMAD2	143	0	0	0	1	2	3	3	0	0	0	0.7	1.4	2.1	2.1	0.552531454514719
uniqLesion	SPEN	143	0	0	0	2	1	3	3	0	0	0	1.4	0.7	2.1	2.1	0.408530411260229
multiLesion	SPEN	73	0	0	0	2	1	3	3	0	0	0	2.74	1.37	4.11	4.11	0.408530411260229
uniqLesion	STAT3	143	0	0	0	3	0	3	3	0	0	0	2.1	0	2.1	2.1	0.552531454514719
uniqLesion	TGFBR2	143	0	0	0	1	2	3	3	0	0	0	0.7	1.4	2.1	2.1	0.552531454514719
uniqLesion	TIPARP	143	0	3	0	0	0	3	3	0	2.1	0	0	0	2.1	2.1	1
multiLesion	TIPARP	73	0	1	0	0	0	1	1	0	1.37	0	0	0	1.37	1.37	1
uniqLesion	ADGRA2	143	0	1	0	1	0	2	2	0	0.7	0	0.7	0	1.4	1.4	0.182855494284732
multiLesion	ADGRA2	73	0	0	0	4	0	4	4	0	0	0	5.48	0	5.48	5.48	0.182855494284732
uniqLesion	APC	143	1	0	0	1	1	2	3	0.7	0	0	0.7	0.7	1.4	2.1	0.182855494284732
multiLesion	APC	73	0	0	0	1	3	4	4	0	0	0	1.37	4.11	5.48	5.48	0.182855494284732
uniqLesion	ATF1	143	0	0	0	1	1	2	2	0	0	0	0.7	0.7	1.4	1.4	0.550430663221361
uniqLesion	ATRX	143	0	0	0	2	0	2	2	0	0	0	1.4	0	1.4	1.4	0.0191589491363509
multiLesion	ATRX	73	0	0	0	5	1	6	6	0	0	0	6.85	1.37	8.22	8.22	0.0191589491363509
uniqLesion	AXL	143	0	0	0	2	0	2	2	0	0	0	1.4	0	1.4	1.4	1
multiLesion	AXL	73	0	0	1	0	0	1	1	0	0	1.37	0	0	1.37	1.37	1
uniqLesion	BCL2L11	143	0	0	0	2	0	2	2	0	0	0	1.4	0	1.4	1.4	0.550430663221361
uniqLesion	BLK	143	0	0	1	1	0	2	2	0	0	0.7	0.7	0	1.4	1.4	0.550430663221361
uniqLesion	BMPR1A	143	0	0	0	2	0	2	2	0	0	0	1.4	0	1.4	1.4	0.550430663221361
uniqLesion	BTG1	143	0	1	0	1	0	2	2	0	0.7	0	0.7	0	1.4	1.4	0.550430663221361
uniqLesion	BTK	143	0	0	0	2	0	2	2	0	0	0	1.4	0	1.4	1.4	0.550430663221361
uniqLesion	CBL	143	0	0	0	1	1	2	2	0	0	0	0.7	0.7	1.4	1.4	1
multiLesion	CBL	73	0	0	0	1	0	1	1	0	0	0	1.37	0	1.37	1.37	1
uniqLesion	CDK6	143	0	0	0	2	0	2	2	0	0	0	1.4	0	1.4	1.4	0.550430663221361
uniqLesion	CDKN1A	143	0	1	0	1	0	2	2	0	0.7	0	0.7	0	1.4	1.4	0.550430663221361
uniqLesion	CEBPA	143	0	1	0	1	0	2	2	0	0.7	0	0.7	0	1.4	1.4	1
multiLesion	CEBPA	73	0	1	0	0	0	1	1	0	1.37	0	0	0	1.37	1.37	1
uniqLesion	CFTR	143	0	1	0	1	0	2	2	0	0.7	0	0.7	0	1.4	1.4	1
multiLesion	CFTR	73	0	1	0	0	0	1	1	0	1.37	0	0	0	1.37	1.37	1
uniqLesion	CREBBP	143	0	0	0	2	0	2	2	0	0	0	1.4	0	1.4	1.4	1
multiLesion	CREBBP	73	0	1	0	0	0	1	1	0	1.37	0	0	0	1.37	1.37	1
uniqLesion	CTCF	143	0	0	0	2	0	2	2	0	0	0	1.4	0	1.4	1.4	1
multiLesion	CTCF	73	0	0	0	0	1	1	1	0	0	0	0	1.37	1.37	1.37	1
uniqLesion	DOT1L	143	0	0	0	2	0	2	2	0	0	0	1.4	0	1.4	1.4	1
multiLesion	DOT1L	73	0	0	0	1	0	1	1	0	0	0	1.37	0	1.37	1.37	1
uniqLesion	EMSY	143	0	1	0	1	0	2	2	0	0.7	0	0.7	0	1.4	1.4	0.605051236848672
multiLesion	EMSY	73	0	1	0	1	0	2	2	0	1.37	0	1.37	0	2.74	2.74	0.605051236848672
uniqLesion	ERRFI1	143	1	0	0	0	1	2	2	0.7	0	0	0	0.7	1.4	1.4	1
multiLesion	ERRFI1	73	0	0	0	0	1	1	1	0	0	0	0	1.37	1.37	1.37	1
uniqLesion	ETV5	143	0	1	0	1	0	2	2	0	0.7	0	0.7	0	1.4	1.4	0.550430663221361
uniqLesion	EWSR1	143	0	0	0	1	1	2	2	0	0	0	0.7	0.7	1.4	1.4	0.605051236848672
multiLesion	EWSR1	73	0	0	0	2	0	2	2	0	0	0	2.74	0	2.74	2.74	0.605051236848672
uniqLesion	FANCA	143	0	0	0	1	1	2	2	0	0	0	0.7	0.7	1.4	1.4	1
multiLesion	FANCA	73	0	0	0	1	0	1	1	0	0	0	1.37	0	1.37	1.37	1
uniqLesion	FGF12	143	0	1	0	1	0	2	2	0	0.7	0	0.7	0	1.4	1.4	0.550430663221361
uniqLesion	FGF4	143	0	2	0	0	0	2	2	0	1.4	0	0	0	1.4	1.4	1
multiLesion	FGF4	73	0	1	0	0	0	1	1	0	1.37	0	0	0	1.37	1.37	1
uniqLesion	FLT3	143	0	0	0	2	0	2	2	0	0	0	1.4	0	1.4	1.4	0.338647118307918
multiLesion	FLT3	73	0	1	0	2	0	3	3	0	1.37	0	2.74	0	4.11	4.11	0.338647118307918
uniqLesion	FLT4	143	0	0	1	1	0	2	2	0	0	0.7	0.7	0	1.4	1.4	0.182855494284732
multiLesion	FLT4	73	0	0	0	4	0	4	4	0	0	0	5.48	0	5.48	5.48	0.182855494284732
uniqLesion	FUBP1	143	0	0	0	2	0	2	2	0	0	0	1.4	0	1.4	1.4	1
multiLesion	FUBP1	73	0	0	0	1	0	1	1	0	0	0	1.37	0	1.37	1.37	1
uniqLesion	FYN	143	0	0	0	2	0	2	2	0	0	0	1.4	0	1.4	1.4	0.550430663221361
uniqLesion	GNA13	143	0	2	0	0	0	2	2	0	1.4	0	0	0	1.4	1.4	0.550430663221361
uniqLesion	IDH1	143	0	0	0	2	0	2	2	0	0	0	1.4	0	1.4	1.4	1
multiLesion	IDH1	73	0	0	0	1	0	1	1	0	0	0	1.37	0	1.37	1.37	1
uniqLesion	IKBKE	143	0	1	0	1	0	2	2	0	0.7	0	0.7	0	1.4	1.4	0.550430663221361
uniqLesion	IRS2	143	0	0	0	2	0	2	2	0	0	0	1.4	0	1.4	1.4	0.605051236848672
multiLesion	IRS2	73	0	0	0	2	0	2	2	0	0	0	2.74	0	2.74	2.74	0.605051236848672
uniqLesion	JAK1	143	0	1	0	1	0	2	2	0	0.7	0	0.7	0	1.4	1.4	0.550430663221361
uniqLesion	KDM5A	143	0	2	0	0	0	2	2	0	1.4	0	0	0	1.4	1.4	0.605051236848672
multiLesion	KDM5A	73	0	0	0	2	0	2	2	0	0	0	2.74	0	2.74	2.74	0.605051236848672
uniqLesion	KDM6A	143	0	0	0	1	1	2	2	0	0	0	0.7	0.7	1.4	1.4	0.605051236848672
multiLesion	KDM6A	73	0	0	0	1	1	2	2	0	0	0	1.37	1.37	2.74	2.74	0.605051236848672
uniqLesion	KDR	143	0	0	0	2	0	2	2	0	0	0	1.4	0	1.4	1.4	1
multiLesion	KDR	73	0	0	0	1	0	1	1	0	0	0	1.37	0	1.37	1.37	1
uniqLesion	KEL	143	0	0	0	2	0	2	2	0	0	0	1.4	0	1.4	1.4	0.550430663221361
uniqLesion	KIT	143	1	0	0	2	0	2	3	0.7	0	0	1.4	0	1.4	2.1	1
multiLesion	KIT	73	0	0	0	1	0	1	1	0	0	0	1.37	0	1.37	1.37	1
uniqLesion	LIMK1	143	0	0	1	1	0	2	2	0	0	0.7	0.7	0	1.4	1.4	0.550430663221361
uniqLesion	MAP2K1	143	0	0	0	2	0	2	2	0	0	0	1.4	0	1.4	1.4	1
multiLesion	MAP2K1	73	0	0	0	1	0	1	1	0	0	0	1.37	0	1.37	1.37	1
uniqLesion	MAP3K13	143	0	1	0	1	0	2	2	0	0.7	0	0.7	0	1.4	1.4	0.550430663221361
uniqLesion	MSH6	143	0	0	0	1	1	2	2	0	0	0	0.7	0.7	1.4	1.4	0.550430663221361
uniqLesion	NBN	143	0	2	0	0	0	2	2	0	1.4	0	0	0	1.4	1.4	0.550430663221361
uniqLesion	NEK11	143	0	0	0	2	0	2	2	0	0	0	1.4	0	1.4	1.4	1
multiLesion	NEK11	73	0	0	0	0	1	1	1	0	0	0	0	1.37	1.37	1.37	1
uniqLesion	NFE2L2	143	0	1	0	1	0	2	2	0	0.7	0	0.7	0	1.4	1.4	1
multiLesion	NFE2L2	73	0	0	0	0	1	1	1	0	0	0	0	1.37	1.37	1.37	1
uniqLesion	NOTCH4	143	0	0	0	2	0	2	2	0	0	0	1.4	0	1.4	1.4	0.605051236848672
multiLesion	NOTCH4	73	0	0	0	2	0	2	2	0	0	0	2.74	0	2.74	2.74	0.605051236848672
uniqLesion	NRG1	143	2	0	0	0	0	2	2	1.4	0	0	0	0	1.4	1.4	1
multiLesion	NRG1	73	0	0	0	1	0	1	1	0	0	0	1.37	0	1.37	1.37	1
uniqLesion	PALB2	143	0	0	0	2	0	2	2	0	0	0	1.4	0	1.4	1.4	1
multiLesion	PALB2	73	0	0	0	1	0	1	1	0	0	0	1.37	0	1.37	1.37	1
uniqLesion	PARP4	143	0	0	0	0	2	2	2	0	0	0	0	1.4	1.4	1.4	0.550430663221361
uniqLesion	PBRM1	143	0	0	0	2	0	2	2	0	0	0	1.4	0	1.4	1.4	0.605051236848672
multiLesion	PBRM1	73	0	0	0	1	1	2	2	0	0	0	1.37	1.37	2.74	2.74	0.605051236848672
uniqLesion	PPP2R1A	143	0	2	0	0	0	2	2	0	1.4	0	0	0	1.4	1.4	0.605051236848672
multiLesion	PPP2R1A	73	0	0	0	2	0	2	2	0	0	0	2.74	0	2.74	2.74	0.605051236848672
uniqLesion	PRKCI	143	0	2	0	0	0	2	2	0	1.4	0	0	0	1.4	1.4	0.182855494284732
multiLesion	PRKCI	73	0	4	0	0	0	4	4	0	5.48	0	0	0	5.48	5.48	0.182855494284732
uniqLesion	PTPN11	143	0	0	0	2	0	2	2	0	0	0	1.4	0	1.4	1.4	0.550430663221361
uniqLesion	RANBP2	143	0	0	0	0	2	2	2	0	0	0	0	1.4	1.4	1.4	0.550430663221361
uniqLesion	RELB	143	1	1	0	0	0	2	2	0.7	0.7	0	0	0	1.4	1.4	0.550430663221361
uniqLesion	ROCK1	143	0	0	0	2	0	2	2	0	0	0	1.4	0	1.4	1.4	0.605051236848672
multiLesion	ROCK1	73	0	0	0	2	0	2	2	0	0	0	2.74	0	2.74	2.74	0.605051236848672
uniqLesion	SF3B1	143	0	0	0	2	0	2	2	0	0	0	1.4	0	1.4	1.4	0.550430663221361
uniqLesion	SMARCD1	143	1	0	0	0	1	2	2	0.7	0	0	0	0.7	1.4	1.4	0.550430663221361
uniqLesion	STK24	143	0	2	0	0	0	2	2	0	1.4	0	0	0	1.4	1.4	1
multiLesion	STK24	73	0	1	0	0	0	1	1	0	1.37	0	0	0	1.37	1.37	1
uniqLesion	TAF1	143	0	0	0	1	1	2	2	0	0	0	0.7	0.7	1.4	1.4	0.605051236848672
multiLesion	TAF1	73	0	0	0	0	2	2	2	0	0	0	0	2.74	2.74	2.74	0.605051236848672
uniqLesion	TEK	143	0	0	0	2	0	2	2	0	0	0	1.4	0	1.4	1.4	0.605051236848672
multiLesion	TEK	73	0	0	0	2	0	2	2	0	0	0	2.74	0	2.74	2.74	0.605051236848672
uniqLesion	TET1	143	0	0	0	2	0	2	2	0	0	0	1.4	0	1.4	1.4	1
multiLesion	TET1	73	0	0	0	1	0	1	1	0	0	0	1.37	0	1.37	1.37	1
uniqLesion	TET2	143	0	0	0	2	0	2	2	0	0	0	1.4	0	1.4	1.4	0.550430663221361
uniqLesion	TNFSF13B	143	0	1	0	1	0	2	2	0	0.7	0	0.7	0	1.4	1.4	1
multiLesion	TNFSF13B	73	0	1	0	0	0	1	1	0	1.37	0	0	0	1.37	1.37	1
uniqLesion	TNK2	143	0	1	0	1	0	2	2	0	0.7	0	0.7	0	1.4	1.4	0.605051236848672
multiLesion	TNK2	73	0	0	0	0	2	2	2	0	0	0	0	2.74	2.74	2.74	0.605051236848672
uniqLesion	TOP1	143	0	0	0	2	0	2	2	0	0	0	1.4	0	1.4	1.4	0.550430663221361
uniqLesion	TOP2A	143	0	2	0	0	0	2	2	0	1.4	0	0	0	1.4	1.4	0.550430663221361
uniqLesion	TSC2	143	0	0	0	2	0	2	2	0	0	0	1.4	0	1.4	1.4	0.605051236848672
multiLesion	TSC2	73	0	0	0	2	0	2	2	0	0	0	2.74	0	2.74	2.74	0.605051236848672
uniqLesion	TSHR	143	0	0	0	2	0	2	2	0	0	0	1.4	0	1.4	1.4	0.550430663221361
uniqLesion	TYK2	143	0	0	0	2	0	2	2	0	0	0	1.4	0	1.4	1.4	0.338647118307918
multiLesion	TYK2	73	0	0	0	3	0	3	3	0	0	0	4.11	0	4.11	4.11	0.338647118307918
uniqLesion	U2AF1	143	0	0	0	1	1	2	2	0	0	0	0.7	0.7	1.4	1.4	0.605051236848672
multiLesion	U2AF1	73	0	1	0	1	0	2	2	0	1.37	0	1.37	0	2.74	2.74	0.605051236848672
uniqLesion	WEE1	143	0	0	0	2	0	2	2	0	0	0	1.4	0	1.4	1.4	0.550430663221361
uniqLesion	ZNF703	143	0	1	0	1	0	2	2	0	0.7	0	0.7	0	1.4	1.4	0.550430663221361
uniqLesion	ABL2	143	0	0	0	1	0	1	1	0	0	0	0.7	0	0.7	0.7	1
multiLesion	ABL2	73	1	0	0	0	0	1	1	1.37	0	0	0	0	1.37	1.37	1
uniqLesion	ACVR1B	143	0	0	0	1	0	1	1	0	0	0	0.7	0	0.7	0.7	1
multiLesion	ACVR1B	73	0	0	0	0	1	1	1	0	0	0	0	1.37	1.37	1.37	1
uniqLesion	ACVR2A	143	0	1	0	0	0	1	1	0	0.7	0	0	0	0.7	0.7	1
uniqLesion	AKT1	143	0	0	0	1	0	1	1	0	0	0	0.7	0	0.7	0.7	1
uniqLesion	AR	143	0	1	0	0	0	1	1	0	0.7	0	0	0	0.7	0.7	1
multiLesion	AR	73	0	0	0	1	0	1	1	0	0	0	1.37	0	1.37	1.37	1
uniqLesion	ARAF	143	0	1	0	0	0	1	1	0	0.7	0	0	0	0.7	0.7	1
multiLesion	ARAF	73	0	0	0	1	0	1	1	0	0	0	1.37	0	1.37	1.37	1
uniqLesion	ASXL1	143	0	0	0	1	0	1	1	0	0	0	0.7	0	0.7	0.7	0.113178294573643
multiLesion	ASXL1	73	0	0	0	3	0	3	3	0	0	0	4.11	0	4.11	4.11	0.113178294573643
uniqLesion	AXIN1	143	1	0	0	0	0	1	1	0.7	0	0	0	0	0.7	0.7	0.113178294573643
multiLesion	AXIN1	73	0	0	0	3	0	3	3	0	0	0	4.11	0	4.11	4.11	0.113178294573643
uniqLesion	BAP1	143	0	0	0	1	0	1	1	0	0	0	0.7	0	0.7	0.7	1
multiLesion	BAP1	73	0	0	0	1	0	1	1	0	0	0	1.37	0	1.37	1.37	1
uniqLesion	BCL2L1	143	0	0	0	1	0	1	1	0	0	0	0.7	0	0.7	0.7	1
uniqLesion	BCL6	143	0	1	0	0	0	1	1	0	0.7	0	0	0	0.7	0.7	1
uniqLesion	BCORL1	143	0	0	0	1	0	1	1	0	0	0	0.7	0	0.7	0.7	1
multiLesion	BCORL1	73	1	0	0	0	0	1	1	1.37	0	0	0	0	1.37	1.37	1
uniqLesion	BRCA2	143	0	0	0	1	0	1	1	0	0	0	0.7	0	0.7	0.7	0.264435267695428
multiLesion	BRCA2	73	0	0	0	2	0	2	2	0	0	0	2.74	0	2.74	2.74	0.264435267695428
uniqLesion	CBFB	143	0	0	0	1	0	1	1	0	0	0	0.7	0	0.7	0.7	1
uniqLesion	CCND3	143	0	0	0	1	0	1	1	0	0	0	0.7	0	0.7	0.7	1
uniqLesion	CD274	143	0	1	0	0	0	1	1	0	0.7	0	0	0	0.7	0.7	1
uniqLesion	CD79A	143	1	0	0	0	0	1	1	0.7	0	0	0	0	0.7	0.7	1
uniqLesion	CD79B	143	0	0	0	1	0	1	1	0	0	0	0.7	0	0.7	0.7	1
uniqLesion	CDC73	143	0	0	0	1	0	1	1	0	0	0	0.7	0	0.7	0.7	0.264435267695428
multiLesion	CDC73	73	0	1	0	1	0	2	2	0	1.37	0	1.37	0	2.74	2.74	0.264435267695428
uniqLesion	CHEK1	143	0	1	0	0	0	1	1	0	0.7	0	0	0	0.7	0.7	1
multiLesion	CHEK1	73	0	0	0	1	0	1	1	0	0	0	1.37	0	1.37	1.37	1
uniqLesion	CHEK2	143	0	0	0	1	0	1	1	0	0	0	0.7	0	0.7	0.7	1
uniqLesion	CRBN	143	1	0	0	0	0	1	1	0.7	0	0	0	0	0.7	0.7	1
uniqLesion	CSK	143	0	0	0	1	0	1	1	0	0	0	0.7	0	0.7	0.7	1
uniqLesion	CXCR4	143	0	0	0	1	0	1	1	0	0	0	0.7	0	0.7	0.7	1
uniqLesion	CYP17A1	143	0	0	0	1	0	1	1	0	0	0	0.7	0	0.7	0.7	1
multiLesion	CYP17A1	73	0	0	0	1	0	1	1	0	0	0	1.37	0	1.37	1.37	1
uniqLesion	DDR2	143	0	1	0	0	0	1	1	0	0.7	0	0	0	0.7	0.7	1
multiLesion	DDR2	73	0	1	0	0	0	1	1	0	1.37	0	0	0	1.37	1.37	1
uniqLesion	DNMT3A	143	0	0	0	1	0	1	1	0	0	0	0.7	0	0.7	0.7	1
multiLesion	DNMT3A	73	0	0	0	1	0	1	1	0	0	0	1.37	0	1.37	1.37	1
uniqLesion	EGF	143	0	0	0	1	0	1	1	0	0	0	0.7	0	0.7	0.7	1
uniqLesion	EP300	143	0	0	0	1	0	1	1	0	0	0	0.7	0	0.7	0.7	1
multiLesion	EP300	73	0	0	0	0	1	1	1	0	0	0	0	1.37	1.37	1.37	1
uniqLesion	EPCAM	143	0	0	0	1	0	1	1	0	0	0	0.7	0	0.7	0.7	1
uniqLesion	EPHA7	143	0	0	0	1	0	1	1	0	0	0	0.7	0	0.7	0.7	1
multiLesion	EPHA7	73	0	1	0	0	0	1	1	0	1.37	0	0	0	1.37	1.37	1
uniqLesion	ERBB3	143	0	0	0	1	0	1	1	0	0	0	0.7	0	0.7	0.7	0.264435267695428
multiLesion	ERBB3	73	0	1	0	1	0	2	2	0	1.37	0	1.37	0	2.74	2.74	0.264435267695428
uniqLesion	ERCC1	143	0	1	0	0	0	1	1	0	0.7	0	0	0	0.7	0.7	1
multiLesion	ERCC1	73	0	0	1	0	0	1	1	0	0	1.37	0	0	1.37	1.37	1
uniqLesion	ERG	143	0	0	0	1	0	1	1	0	0	0	0.7	0	0.7	0.7	1
multiLesion	ERG	73	0	0	0	1	0	1	1	0	0	0	1.37	0	1.37	1.37	1
uniqLesion	ETV6	143	0	0	0	1	0	1	1	0	0	0	0.7	0	0.7	0.7	1
multiLesion	ETV6	73	1	0	0	0	0	1	1	1.37	0	0	0	0	1.37	1.37	1
uniqLesion	FANCD2	143	0	0	0	1	0	1	1	0	0	0	0.7	0	0.7	0.7	0.264435267695428
multiLesion	FANCD2	73	0	0	0	1	1	2	2	0	0	0	1.37	1.37	2.74	2.74	0.264435267695428
uniqLesion	FANCF	143	0	0	0	1	0	1	1	0	0	0	0.7	0	0.7	0.7	1
uniqLesion	FANCL	143	0	1	0	0	0	1	1	0	0.7	0	0	0	0.7	0.7	0.113178294573643
multiLesion	FANCL	73	0	3	0	0	0	3	3	0	4.11	0	0	0	4.11	4.11	0.113178294573643
uniqLesion	FEV	143	0	0	0	1	0	1	1	0	0	0	0.7	0	0.7	0.7	1
uniqLesion	FGF14	143	0	1	0	0	0	1	1	0	0.7	0	0	0	0.7	0.7	1
uniqLesion	FGF6	143	0	0	0	1	0	1	1	0	0	0	0.7	0	0.7	0.7	0.264435267695428
multiLesion	FGF6	73	0	0	0	2	0	2	2	0	0	0	2.74	0	2.74	2.74	0.264435267695428
uniqLesion	FGF7	143	0	0	0	1	0	1	1	0	0	0	0.7	0	0.7	0.7	1
uniqLesion	FGFR2	143	0	0	0	1	0	1	1	0	0	0	0.7	0	0.7	0.7	1
multiLesion	FGFR2	73	0	0	0	1	0	1	1	0	0	0	1.37	0	1.37	1.37	1
uniqLesion	FGR	143	0	0	0	1	0	1	1	0	0	0	0.7	0	0.7	0.7	1
multiLesion	FGR	73	0	0	0	1	0	1	1	0	0	0	1.37	0	1.37	1.37	1
uniqLesion	FH	143	0	0	0	1	0	1	1	0	0	0	0.7	0	0.7	0.7	1
uniqLesion	FLI1	143	0	0	0	1	0	1	1	0	0	0	0.7	0	0.7	0.7	1
multiLesion	FLI1	73	0	0	0	1	0	1	1	0	0	0	1.37	0	1.37	1.37	1
uniqLesion	FLT1	143	0	0	0	1	0	1	1	0	0	0	0.7	0	0.7	0.7	1
multiLesion	FLT1	73	0	0	0	1	0	1	1	0	0	0	1.37	0	1.37	1.37	1
uniqLesion	FOXL2	143	0	0	0	1	0	1	1	0	0	0	0.7	0	0.7	0.7	1
uniqLesion	FOXO1	143	0	0	0	1	0	1	1	0	0	0	0.7	0	0.7	0.7	1
uniqLesion	GABRA6	143	0	1	0	0	0	1	1	0	0.7	0	0	0	0.7	0.7	0.113178294573643
multiLesion	GABRA6	73	0	0	0	1	2	3	3	0	0	0	1.37	2.74	4.11	4.11	0.113178294573643
uniqLesion	GATA1	143	0	1	0	0	0	1	1	0	0.7	0	0	0	0.7	0.7	1
uniqLesion	GATA2	143	0	0	0	1	0	1	1	0	0	0	0.7	0	0.7	0.7	1
uniqLesion	GATA4	143	0	0	1	0	0	1	1	0	0	0.7	0	0	0.7	0.7	1
multiLesion	GATA4	73	0	0	0	1	0	1	1	0	0	0	1.37	0	1.37	1.37	1
uniqLesion	GATA6	143	0	0	0	1	0	1	1	0	0	0	0.7	0	0.7	0.7	1
uniqLesion	GNA11	143	0	0	0	1	0	1	1	0	0	0	0.7	0	0.7	0.7	1
uniqLesion	GRM3	143	0	0	0	1	0	1	1	0	0	0	0.7	0	0.7	0.7	1
multiLesion	GRM3	73	1	0	0	0	0	1	1	1.37	0	0	0	0	1.37	1.37	1
uniqLesion	HCK	143	0	0	1	0	0	1	1	0	0	0.7	0	0	0.7	0.7	1
uniqLesion	HNF1A	143	0	0	0	1	0	1	1	0	0	0	0.7	0	0.7	0.7	1
uniqLesion	HRAS	143	0	0	1	0	0	1	1	0	0	0.7	0	0	0.7	0.7	1
uniqLesion	HSD3B1	143	0	0	0	1	0	1	1	0	0	0	0.7	0	0.7	0.7	1
uniqLesion	HTATIP2	143	0	0	0	1	0	1	1	0	0	0	0.7	0	0.7	0.7	1
multiLesion	HTATIP2	73	0	0	0	1	0	1	1	0	0	0	1.37	0	1.37	1.37	1
uniqLesion	IRF2	143	0	0	0	1	0	1	1	0	0	0	0.7	0	0.7	0.7	1
uniqLesion	ITK	143	0	0	0	1	0	1	1	0	0	0	0.7	0	0.7	0.7	0.264435267695428
multiLesion	ITK	73	0	1	0	1	0	2	2	0	1.37	0	1.37	0	2.74	2.74	0.264435267695428
uniqLesion	JAK2	143	0	1	0	0	0	1	1	0	0.7	0	0	0	0.7	0.7	1
uniqLesion	KAT6A	143	0	0	0	1	0	1	1	0	0	0	0.7	0	0.7	0.7	1
uniqLesion	KDM5B	143	0	0	0	1	0	1	1	0	0	0	0.7	0	0.7	0.7	1
uniqLesion	KDM5C	143	0	0	0	0	1	1	1	0	0	0	0	0.7	0.7	0.7	1
multiLesion	KDM5C	73	0	0	0	1	0	1	1	0	0	0	1.37	0	1.37	1.37	1
uniqLesion	KLHL6	143	0	1	0	0	0	1	1	0	0.7	0	0	0	0.7	0.7	1
uniqLesion	MAGI2	143	0	0	0	1	0	1	1	0	0	0	0.7	0	0.7	0.7	0.264435267695428
multiLesion	MAGI2	73	0	0	0	1	1	2	2	0	0	0	1.37	1.37	2.74	2.74	0.264435267695428
uniqLesion	MAP2K2	143	0	0	0	1	0	1	1	0	0	0	0.7	0	0.7	0.7	1
uniqLesion	MAP3K1	143	0	0	0	1	0	1	1	0	0	0	0.7	0	0.7	0.7	1
uniqLesion	MAP4K5	143	0	0	0	1	0	1	1	0	0	0	0.7	0	0.7	0.7	1
uniqLesion	MDM4	143	0	1	0	0	0	1	1	0	0.7	0	0	0	0.7	0.7	1
uniqLesion	MEN1	143	0	1	0	0	0	1	1	0	0.7	0	0	0	0.7	0.7	1
uniqLesion	MPL	143	0	0	0	1	0	1	1	0	0	0	0.7	0	0.7	0.7	1
uniqLesion	MRE11	143	0	1	0	0	0	1	1	0	0.7	0	0	0	0.7	0.7	1
multiLesion	MRE11	73	0	0	0	0	1	1	1	0	0	0	0	1.37	1.37	1.37	1
uniqLesion	MST1R	143	0	0	0	1	0	1	1	0	0	0	0.7	0	0.7	0.7	1
uniqLesion	MYB	143	0	0	0	1	0	1	1	0	0	0	0.7	0	0.7	0.7	1
uniqLesion	MYCN	143	0	0	0	1	0	1	1	0	0	0	0.7	0	0.7	0.7	1
uniqLesion	NCOA2	143	0	0	0	1	0	1	1	0	0	0	0.7	0	0.7	0.7	1
multiLesion	NCOA2	73	0	0	0	1	0	1	1	0	0	0	1.37	0	1.37	1.37	1
uniqLesion	NF2	143	0	0	0	0	1	1	1	0	0	0	0	0.7	0.7	0.7	0.264435267695428
multiLesion	NF2	73	0	0	0	2	0	2	2	0	0	0	2.74	0	2.74	2.74	0.264435267695428
uniqLesion	NOTCH3	143	0	0	0	1	0	1	1	0	0	0	0.7	0	0.7	0.7	0.113178294573643
multiLesion	NOTCH3	73	0	0	0	2	1	3	3	0	0	0	2.74	1.37	4.11	4.11	0.113178294573643
uniqLesion	NPM1	143	0	1	0	0	0	1	1	0	0.7	0	0	0	0.7	0.7	1
uniqLesion	NR4A3	143	0	0	0	1	0	1	1	0	0	0	0.7	0	0.7	0.7	1
uniqLesion	NRAS	143	0	0	0	1	0	1	1	0	0	0	0.7	0	0.7	0.7	1
uniqLesion	NSD2	143	0	0	0	1	0	1	1	0	0	0	0.7	0	0.7	0.7	1
uniqLesion	NTRK1	143	0	0	0	1	0	1	1	0	0	0	0.7	0	0.7	0.7	0.045635872613601
multiLesion	NTRK1	73	0	1	0	3	0	4	4	0	1.37	0	4.11	0	5.48	5.48	0.045635872613601
uniqLesion	NTRK2	143	0	0	0	1	0	1	1	0	0	0	0.7	0	0.7	0.7	1
uniqLesion	PAX5	143	0	0	0	1	0	1	1	0	0	0	0.7	0	0.7	0.7	1
uniqLesion	PDCD1	143	0	0	0	1	0	1	1	0	0	0	0.7	0	0.7	0.7	1
uniqLesion	PDGFRB	143	0	0	0	1	0	1	1	0	0	0	0.7	0	0.7	0.7	1
multiLesion	PDGFRB	73	0	0	0	1	0	1	1	0	0	0	1.37	0	1.37	1.37	1
uniqLesion	PDK1	143	0	0	0	1	0	1	1	0	0	0	0.7	0	0.7	0.7	1
uniqLesion	PIK3CB	143	0	1	0	0	0	1	1	0	0.7	0	0	0	0.7	0.7	1
multiLesion	PIK3CB	73	0	0	0	1	0	1	1	0	0	0	1.37	0	1.37	1.37	1
uniqLesion	PIK3CD	143	0	0	0	1	0	1	1	0	0	0	0.7	0	0.7	0.7	1
multiLesion	PIK3CD	73	0	0	0	1	0	1	1	0	0	0	1.37	0	1.37	1.37	1
uniqLesion	PMS2	143	0	0	0	1	0	1	1	0	0	0	0.7	0	0.7	0.7	1
uniqLesion	POLB	143	0	1	0	0	0	1	1	0	0.7	0	0	0	0.7	0.7	1
multiLesion	POLB	73	0	0	0	1	0	1	1	0	0	0	1.37	0	1.37	1.37	1
uniqLesion	POLD1	143	0	0	0	1	0	1	1	0	0	0	0.7	0	0.7	0.7	0.113178294573643
multiLesion	POLD1	73	0	0	1	2	0	3	3	0	0	1.37	2.74	0	4.11	4.11	0.113178294573643
uniqLesion	PRDM1	143	0	0	0	1	0	1	1	0	0	0	0.7	0	0.7	0.7	1
multiLesion	PRDM1	73	0	0	0	0	1	1	1	0	0	0	0	1.37	1.37	1.37	1
uniqLesion	PREX2	143	0	0	0	1	0	1	1	0	0	0	0.7	0	0.7	0.7	0.045635872613601
multiLesion	PREX2	73	0	0	0	4	0	4	4	0	0	0	5.48	0	5.48	5.48	0.045635872613601
uniqLesion	PRKN	143	0	0	0	1	0	1	1	0	0	0	0.7	0	0.7	0.7	1
uniqLesion	PRSS8	143	0	0	0	1	0	1	1	0	0	0	0.7	0	0.7	0.7	1
uniqLesion	PTCH1	143	0	0	0	1	0	1	1	0	0	0	0.7	0	0.7	0.7	0.113178294573643
multiLesion	PTCH1	73	0	0	0	3	0	3	3	0	0	0	4.11	0	4.11	4.11	0.113178294573643
uniqLesion	QKI	143	0	0	0	1	0	1	1	0	0	0	0.7	0	0.7	0.7	1
uniqLesion	RAC1	143	0	1	0	0	0	1	1	0	0.7	0	0	0	0.7	0.7	1
uniqLesion	RAD54L	143	0	0	0	1	0	1	1	0	0	0	0.7	0	0.7	0.7	1
uniqLesion	REL	143	0	0	0	1	0	1	1	0	0	0	0.7	0	0.7	0.7	1
multiLesion	REL	73	0	0	0	1	0	1	1	0	0	0	1.37	0	1.37	1.37	1
uniqLesion	RHOA	143	0	0	0	1	0	1	1	0	0	0	0.7	0	0.7	0.7	1
uniqLesion	RPTOR	143	0	0	0	1	0	1	1	0	0	0	0.7	0	0.7	0.7	0.113178294573643
multiLesion	RPTOR	73	0	2	0	1	0	3	3	0	2.74	0	1.37	0	4.11	4.11	0.113178294573643
uniqLesion	RXRA	143	0	0	0	1	0	1	1	0	0	0	0.7	0	0.7	0.7	1
uniqLesion	SIK1	143	0	1	0	0	0	1	1	0	0.7	0	0	0	0.7	0.7	1
uniqLesion	SLIT2	143	0	0	0	1	0	1	1	0	0	0	0.7	0	0.7	0.7	0.264435267695428
multiLesion	SLIT2	73	0	0	0	1	1	2	2	0	0	0	1.37	1.37	2.74	2.74	0.264435267695428
uniqLesion	SMAD3	143	0	0	0	1	0	1	1	0	0	0	0.7	0	0.7	0.7	0.264435267695428
multiLesion	SMAD3	73	0	0	0	2	0	2	2	0	0	0	2.74	0	2.74	2.74	0.264435267695428
uniqLesion	SNCAIP	143	0	0	0	1	0	1	1	0	0	0	0.7	0	0.7	0.7	1
multiLesion	SNCAIP	73	0	0	0	1	0	1	1	0	0	0	1.37	0	1.37	1.37	1
uniqLesion	SOX2	143	0	1	0	0	0	1	1	0	0.7	0	0	0	0.7	0.7	1
multiLesion	SOX2	73	0	1	0	0	0	1	1	0	1.37	0	0	0	1.37	1.37	1
uniqLesion	SOX9	143	0	0	0	0	1	1	1	0	0	0	0	0.7	0.7	0.7	1
multiLesion	SOX9	73	0	0	0	1	0	1	1	0	0	0	1.37	0	1.37	1.37	1
uniqLesion	SRC	143	0	0	0	1	0	1	1	0	0	0	0.7	0	0.7	0.7	1
multiLesion	SRC	73	0	0	0	1	0	1	1	0	0	0	1.37	0	1.37	1.37	1
uniqLesion	SSX1	143	0	0	0	1	0	1	1	0	0	0	0.7	0	0.7	0.7	1
uniqLesion	STAG2	143	0	1	0	0	0	1	1	0	0.7	0	0	0	0.7	0.7	0.264435267695428
multiLesion	STAG2	73	0	1	0	1	0	2	2	0	1.37	0	1.37	0	2.74	2.74	0.264435267695428
uniqLesion	TBX3	143	0	1	0	0	0	1	1	0	0.7	0	0	0	0.7	0.7	1
uniqLesion	TCF7L2	143	0	0	0	1	0	1	1	0	0	0	0.7	0	0.7	0.7	1
uniqLesion	TGFBR1	143	0	0	0	1	0	1	1	0	0	0	0.7	0	0.7	0.7	1
uniqLesion	TIE1	143	0	0	0	0	1	1	1	0	0	0	0	0.7	0.7	0.7	1
multiLesion	TIE1	73	0	0	0	1	0	1	1	0	0	0	1.37	0	1.37	1.37	1
uniqLesion	TNFAIP3	143	0	0	0	1	0	1	1	0	0	0	0.7	0	0.7	0.7	1
uniqLesion	TNFRSF14	143	0	0	0	1	0	1	1	0	0	0	0.7	0	0.7	0.7	1
multiLesion	TNFRSF14	73	0	0	0	1	0	1	1	0	0	0	1.37	0	1.37	1.37	1
uniqLesion	TSC1	143	0	0	0	0	1	1	1	0	0	0	0	0.7	0.7	0.7	1
uniqLesion	VEGFA	143	0	0	0	1	0	1	1	0	0	0	0.7	0	0.7	0.7	1
multiLesion	VEGFA	73	0	1	0	0	0	1	1	0	1.37	0	0	0	1.37	1.37	1
uniqLesion	WEE2	143	0	0	0	1	0	1	1	0	0	0	0.7	0	0.7	0.7	1
multiLesion	WEE2	73	0	0	0	1	0	1	1	0	0	0	1.37	0	1.37	1.37	1
uniqLesion	WT1	143	0	0	0	1	0	1	1	0	0	0	0.7	0	0.7	0.7	1
multiLesion	WT1	73	0	0	0	1	0	1	1	0	0	0	1.37	0	1.37	1.37	1
uniqLesion	XPO1	143	0	0	0	1	0	1	1	0	0	0	0.7	0	0.7	0.7	1
multiLesion	SS18	73	2	1	0	0	0	3	3	2.74	1.37	0	0	0	4.11	4.11	0.0375498080127508
multiLesion	ARID1B	73	0	0	0	2	0	2	2	0	0	0	2.74	0	2.74	2.74	0.113178294573643
multiLesion	CDH1	73	0	0	0	2	0	2	2	0	0	0	2.74	0	2.74	2.74	0.113178294573643
multiLesion	DICER1	73	0	0	0	2	0	2	2	0	0	0	2.74	0	2.74	2.74	0.113178294573643
multiLesion	FEN1	73	0	0	0	0	2	2	2	0	0	0	0	2.74	2.74	2.74	0.113178294573643
multiLesion	FGFR4	73	1	0	0	1	0	2	2	1.37	0	0	1.37	0	2.74	2.74	0.113178294573643
multiLesion	GNAQ	73	0	0	0	2	0	2	2	0	0	0	2.74	0	2.74	2.74	0.113178294573643
multiLesion	PDCD1LG2	73	0	0	0	2	0	2	2	0	0	0	2.74	0	2.74	2.74	0.113178294573643
multiLesion	PIK3R2	73	0	0	0	0	2	2	2	0	0	0	0	2.74	2.74	2.74	0.113178294573643
multiLesion	TET3	73	0	0	0	2	0	2	2	0	0	0	2.74	0	2.74	2.74	0.113178294573643
multiLesion	VHL	73	0	0	0	1	1	2	2	0	0	0	1.37	1.37	2.74	2.74	0.113178294573643
multiLesion	BRD4	73	0	0	0	1	0	1	1	0	0	0	1.37	0	1.37	1.37	0.337962962962963
multiLesion	BRIP1	73	0	1	0	0	0	1	1	0	1.37	0	0	0	1.37	1.37	0.337962962962963
multiLesion	CDKN2B	73	0	0	1	0	0	1	1	0	0	1.37	0	0	1.37	1.37	0.337962962962963
multiLesion	CREB3L1	73	0	0	0	1	0	1	1	0	0	0	1.37	0	1.37	1.37	0.337962962962963
multiLesion	CSF1R	73	1	0	0	0	0	1	1	1.37	0	0	0	0	1.37	1.37	0.337962962962963
multiLesion	DPYD	73	0	0	0	1	0	1	1	0	0	0	1.37	0	1.37	1.37	0.337962962962963
multiLesion	FBXW7	73	0	1	0	0	0	1	1	0	1.37	0	0	0	1.37	1.37	0.337962962962963
multiLesion	FOXP1	73	0	0	0	1	0	1	1	0	0	0	1.37	0	1.37	1.37	0.337962962962963
multiLesion	GATA3	73	0	0	0	1	0	1	1	0	0	0	1.37	0	1.37	1.37	0.337962962962963
multiLesion	IRF4	73	0	0	0	1	0	1	1	0	0	0	1.37	0	1.37	1.37	0.337962962962963
multiLesion	LCK	73	0	0	0	1	0	1	1	0	0	0	1.37	0	1.37	1.37	0.337962962962963
multiLesion	MSH2	73	0	0	0	1	0	1	1	0	0	0	1.37	0	1.37	1.37	0.337962962962963
multiLesion	MUTYH	73	0	0	0	1	0	1	1	0	0	0	1.37	0	1.37	1.37	0.337962962962963
multiLesion	NFIB	73	0	0	1	0	0	1	1	0	0	1.37	0	0	1.37	1.37	0.337962962962963
multiLesion	PAK3	73	0	1	0	0	0	1	1	0	1.37	0	0	0	1.37	1.37	0.337962962962963
multiLesion	PDGFB	73	1	0	0	0	0	1	1	1.37	0	0	0	0	1.37	1.37	0.337962962962963
multiLesion	PLA2G1B	73	0	0	0	1	0	1	1	0	0	0	1.37	0	1.37	1.37	0.337962962962963
multiLesion	RAD50	73	0	0	0	0	1	1	1	0	0	0	0	1.37	1.37	1.37	0.337962962962963
multiLesion	SMARCB1	73	1	0	0	0	0	1	1	1.37	0	0	0	0	1.37	1.37	0.337962962962963
multiLesion	SMO	73	0	0	0	1	0	1	1	0	0	0	1.37	0	1.37	1.37	0.337962962962963
multiLesion	SYK	73	0	0	0	1	0	1	1	0	0	0	1.37	0	1.37	1.37	0.337962962962963
multiLesion	TFE3	73	0	0	0	1	0	1	1	0	0	0	1.37	0	1.37	1.37	0.337962962962963
multiLesion	TNFSF11	73	0	0	0	1	0	1	1	0	0	0	1.37	0	1.37	1.37	0.337962962962963

## Sheet: multilesionMut-coMut
gene1	gene2	pValue	oddsRatio	00	11	01	10	Event	pair	event_ratio
EGFR	KRAS	9.37129e-06	0	12	0	8	53	Mutually_Exclusive	EGFR, KRAS	0/61
EPHA5	LRP1	0.000629347	77.2204	67	3	2	1	Co_Occurence	EPHA5, LRP1	3/3
TERT	FAT3	0.00215448	41.9806	65	3	4	1	Co_Occurence	FAT3, TERT	3/5
FAT3	LRP1B	0.00338116	15.0394	61	4	5	3	Co_Occurence	FAT3, LRP1B	4/8
ADGRA2	KRAS	0.00340858	33.9096	64	3	5	1	Co_Occurence	ADGRA2, KRAS	3/6
EPHA5	KRAS	0.00340858	33.9096	64	3	5	1	Co_Occurence	EPHA5, KRAS	3/6
GLI1	KRAS	0.00340858	33.9096	64	3	5	1	Co_Occurence	GLI1, KRAS	3/6
EGFR	EPHA5	0.00445137	0	16	0	4	53	Mutually_Exclusive	EGFR, EPHA5	0/57
EPHA5	LRP1B	0.00505499	28.3587	63	3	6	1	Co_Occurence	EPHA5, LRP1B	3/7
TERT	LRP1B	0.00505499	28.3587	63	3	6	1	Co_Occurence	LRP1B, TERT	3/7
CDKN2A	FAT3	0.00515341	21.5083	64	3	4	2	Co_Occurence	CDKN2A, FAT3	3/6
KRAS	LRP1B	0.00635902	11.254	60	4	5	4	Co_Occurence	KRAS, LRP1B	4/9
ATRX	FAT3	0.00985763	14.4821	63	3	4	3	Co_Occurence	ATRX, FAT3	3/7
EGFR	LRP1B	0.0105237	0.144919	14	3	6	50	Mutually_Exclusive	EGFR, LRP1B	3/56
GLI3	TP53	0.0113121	#NUM!	42	5	26	0	Co_Occurence	GLI3, TP53	5/26
CDKN2A	LRP1B	0.0118196	14.3561	62	3	6	2	Co_Occurence	CDKN2A, LRP1B	3/8
LRP1	LRP1B	0.0118196	14.3561	62	3	6	2	Co_Occurence	LRP1, LRP1B	3/8
SPTA1	ADGRA2	0.0131869	28.4721	67	2	2	2	Co_Occurence	ADGRA2, SPTA1	2/4
GLI1	EPHA5	0.0131869	28.4721	67	2	2	2	Co_Occurence	EPHA5, GLI1	2/4
KMT2D	EPHA5	0.0131869	28.4721	67	2	2	2	Co_Occurence	EPHA5, KMT2D	2/4
KMT2C	GLI1	0.0131869	28.4721	67	2	2	2	Co_Occurence	GLI1, KMT2C	2/4
FAT3	EGFR	0.0144207	0.122108	15	2	51	5	Mutually_Exclusive	EGFR, FAT3	2/56
EGFR	LRP1	0.018128	0.0803	16	1	4	52	Mutually_Exclusive	EGFR, LRP1	1/56
EPHA5	CDKN2A	0.0215586	19.5389	66	2	3	2	Co_Occurence	CDKN2A, EPHA5	2/5
PREX2	CDKN2A	0.0215586	19.5389	66	2	3	2	Co_Occurence	CDKN2A, PREX2	2/5
EPHA5	GLI3	0.0215586	19.5389	66	2	3	2	Co_Occurence	EPHA5, GLI3	2/5
KMT2D	GLI3	0.0215586	19.5389	66	2	3	2	Co_Occurence	GLI3, KMT2D	2/5
SPTA1	PRKDC	0.0215586	19.5389	66	2	3	2	Co_Occurence	PRKDC, SPTA1	2/5
KRAS	FAT3	0.0252188	8.65216	61	3	4	5	Co_Occurence	FAT3, KRAS	3/9
EPHA5	TP53	0.0289086	#NUM!	42	4	27	0	Co_Occurence	EPHA5, TP53	4/27
KMT2D	TP53	0.0289086	#NUM!	42	4	27	0	Co_Occurence	KMT2D, TP53	4/27
TP53	LRP1B	0.0315346	5.69374	40	7	2	24	Co_Occurence	LRP1B, TP53	7/26
ADGRA2	ATRX	0.0317154	14.8035	65	2	4	2	Co_Occurence	ADGRA2, ATRX	2/6
SPTA1	ATRX	0.0317154	14.8035	65	2	4	2	Co_Occurence	ATRX, SPTA1	2/6
TERT	ATRX	0.0317154	14.8035	65	2	4	2	Co_Occurence	ATRX, TERT	2/6
FAT3	TP53	0.0371509	9.56178	41	6	25	1	Co_Occurence	FAT3, TP53	6/26
ADGRA2	FAT3	0.0435398	11.8618	64	2	5	2	Co_Occurence	ADGRA2, FAT3	2/7
KMT2C	FAT3	0.0435398	11.8618	64	2	5	2	Co_Occurence	FAT3, KMT2C	2/7
SPTA1	FAT3	0.0435398	11.8618	64	2	5	2	Co_Occurence	FAT3, SPTA1	2/7
FAT4	LRP2	0.0435398	11.8618	64	2	5	2	Co_Occurence	FAT4, LRP2	2/7
PREX2	LRP2	0.0435398	11.8618	64	2	5	2	Co_Occurence	LRP2, PREX2	2/7
FLT4	RBM10	0.0440451	10.3553	54	3	15	1	Co_Occurence	FLT4, RBM10	3/16
EGFR	ATRX	0.0442746	0.161892	16	2	4	51	Mutually_Exclusive	ATRX, EGFR	2/55
PRKDC	MED12	0.0508515	9.95352	64	2	4	3	Co_Occurence	MED12, PRKDC	2/7
SETD2	MED12	0.0508515	9.95352	64	2	4	3	Co_Occurence	MED12, SETD2	2/7
FLT4	KRAS	0.0569168	9.84966	63	2	6	2	Co_Occurence	FLT4, KRAS	2/8
SPTA1	KRAS	0.0569168	9.84966	63	2	6	2	Co_Occurence	KRAS, SPTA1	2/8
TERT	KRAS	0.0569168	9.84966	63	2	6	2	Co_Occurence	KRAS, TERT	2/8
RBM10	TP53	0.0571286	0.301046	28	4	27	14	Mutually_Exclusive	RBM10, TP53	4/41
EGFR	ADGRA2	0.0599625	0.113089	17	1	3	52	Mutually_Exclusive	ADGRA2, EGFR	1/55
EGFR	FAT4	0.0599625	0.113089	17	1	3	52	Mutually_Exclusive	EGFR, FAT4	1/55
EGFR	GLI1	0.0599625	0.113089	17	1	3	52	Mutually_Exclusive	EGFR, GLI1	1/55
EGFR	KMT2D	0.0599625	0.113089	17	1	3	52	Mutually_Exclusive	EGFR, KMT2D	1/55
EGFR	SPTA1	0.0599625	0.113089	17	1	3	52	Mutually_Exclusive	EGFR, SPTA1	1/55
EGFR	TERT	0.0599625	0.113089	17	1	3	52	Mutually_Exclusive	EGFR, TERT	1/55
TP53	KRAS	0.0647441	4.69759	40	6	2	25	Co_Occurence	KRAS, TP53	6/27
ADGRA2	LRP1B	0.0717345	8.38325	62	2	7	2	Co_Occurence	ADGRA2, LRP1B	2/9
FAT4	LRP1B	0.0717345	8.38325	62	2	7	2	Co_Occurence	FAT4, LRP1B	2/9
FLT4	LRP1B	0.0717345	8.38325	62	2	7	2	Co_Occurence	FLT4, LRP1B	2/9
GLI1	LRP1B	0.0717345	8.38325	62	2	7	2	Co_Occurence	GLI1, LRP1B	2/9
KMT2C	LRP1B	0.0717345	8.38325	62	2	7	2	Co_Occurence	KMT2C, LRP1B	2/9
PREX2	LRP1B	0.0717345	8.38325	62	2	7	2	Co_Occurence	LRP1B, PREX2	2/9
SPTA1	LRP1B	0.0717345	8.38325	62	2	7	2	Co_Occurence	LRP1B, SPTA1	2/9
CDKN2A	KRAS	0.0894871	6.5724	62	2	6	3	Co_Occurence	CDKN2A, KRAS	2/9
LRP1	KRAS	0.0894871	6.5724	62	2	6	3	Co_Occurence	KRAS, LRP1	2/9
LRP1	RBM10	0.0924499	5.14654	53	3	15	2	Co_Occurence	LRP1, RBM10	3/17
PRKDC	LRP1B	0.111678	5.58238	61	2	7	3	Co_Occurence	LRP1B, PRKDC	2/10
CDKN2A	EGFR	0.122714	0.227877	17	2	51	3	Mutually_Exclusive	CDKN2A, EGFR	2/54
RBM10	EGFR	0.125922	3.83185	18	16	37	2	Co_Occurence	EGFR, RBM10	16/39
ATRX	KRAS	0.126608	4.90335	61	2	6	4	Co_Occurence	ATRX, KRAS	2/10
LRP2	FAT3	0.131677	4.71271	61	2	5	5	Co_Occurence	FAT3, LRP2	2/10
TP53	CDKN2A	0.155929	5.9333	41	4	1	27	Co_Occurence	CDKN2A, TP53	4/28
TP53	PRKDC	0.155929	5.9333	41	4	1	27	Co_Occurence	PRKDC, TP53	4/28
ATRX	LRP1B	0.156467	4.15829	60	2	7	4	Co_Occurence	ATRX, LRP1B	2/11
MED12	EGFR	0.179136	#NUM!	20	6	47	0	Co_Occurence	EGFR, MED12	6/47
FAT3	RBM10	0.182271	0	48	0	18	7	Mutually_Exclusive	FAT3, RBM10	0/25
EGFR	TP53	0.197736	0.500805	9	20	11	33	Mutually_Exclusive	EGFR, TP53	20/44
LRP2	LRP1B	0.204599	3.29304	59	2	7	5	Co_Occurence	LRP1B, LRP2	2/12
EPHA5	ADGRA2	0.205736	6.92111	66	1	3	3	Co_Occurence	ADGRA2, EPHA5	1/6
FLT4	ADGRA2	0.205736	6.92111	66	1	3	3	Co_Occurence	ADGRA2, FLT4	1/6
TERT	ADGRA2	0.205736	6.92111	66	1	3	3	Co_Occurence	ADGRA2, TERT	1/6
FAT4	EPHA5	0.205736	6.92111	66	1	3	3	Co_Occurence	EPHA5, FAT4	1/6
FLT4	EPHA5	0.205736	6.92111	66	1	3	3	Co_Occurence	EPHA5, FLT4	1/6
KMT2C	EPHA5	0.205736	6.92111	66	1	3	3	Co_Occurence	EPHA5, KMT2C	1/6
PREX2	EPHA5	0.205736	6.92111	66	1	3	3	Co_Occurence	EPHA5, PREX2	1/6
SPTA1	EPHA5	0.205736	6.92111	66	1	3	3	Co_Occurence	EPHA5, SPTA1	1/6
TERT	EPHA5	0.205736	6.92111	66	1	3	3	Co_Occurence	EPHA5, TERT	1/6
FLT4	FAT4	0.205736	6.92111	66	1	3	3	Co_Occurence	FAT4, FLT4	1/6
GLI1	FAT4	0.205736	6.92111	66	1	3	3	Co_Occurence	FAT4, GLI1	1/6
PREX2	FAT4	0.205736	6.92111	66	1	3	3	Co_Occurence	FAT4, PREX2	1/6
SPTA1	FAT4	0.205736	6.92111	66	1	3	3	Co_Occurence	FAT4, SPTA1	1/6
TERT	FAT4	0.205736	6.92111	66	1	3	3	Co_Occurence	FAT4, TERT	1/6
GLI1	FLT4	0.205736	6.92111	66	1	3	3	Co_Occurence	FLT4, GLI1	1/6
KMT2D	FLT4	0.205736	6.92111	66	1	3	3	Co_Occurence	FLT4, KMT2D	1/6
PREX2	FLT4	0.205736	6.92111	66	1	3	3	Co_Occurence	FLT4, PREX2	1/6
TERT	FLT4	0.205736	6.92111	66	1	3	3	Co_Occurence	FLT4, TERT	1/6
KMT2D	GLI1	0.205736	6.92111	66	1	3	3	Co_Occurence	GLI1, KMT2D	1/6
PREX2	GLI1	0.205736	6.92111	66	1	3	3	Co_Occurence	GLI1, PREX2	1/6
TERT	GLI1	0.205736	6.92111	66	1	3	3	Co_Occurence	GLI1, TERT	1/6
KMT2D	KMT2C	0.205736	6.92111	66	1	3	3	Co_Occurence	KMT2C, KMT2D	1/6
TERT	KMT2C	0.205736	6.92111	66	1	3	3	Co_Occurence	KMT2C, TERT	1/6
TERT	KMT2D	0.205736	6.92111	66	1	3	3	Co_Occurence	KMT2D, TERT	1/6
TERT	SPTA1	0.205736	6.92111	66	1	3	3	Co_Occurence	SPTA1, TERT	1/6
ADGRA2	CDKN2A	0.25178	5.18929	65	1	4	3	Co_Occurence	ADGRA2, CDKN2A	1/7
APC	CDKN2A	0.25178	5.18929	65	1	4	3	Co_Occurence	APC, CDKN2A	1/7
GLI1	CDKN2A	0.25178	5.18929	65	1	4	3	Co_Occurence	CDKN2A, GLI1	1/7
KMT2C	CDKN2A	0.25178	5.18929	65	1	4	3	Co_Occurence	CDKN2A, KMT2C	1/7
KMT2D	CDKN2A	0.25178	5.18929	65	1	4	3	Co_Occurence	CDKN2A, KMT2D	1/7
SPTA1	CDKN2A	0.25178	5.18929	65	1	4	3	Co_Occurence	CDKN2A, SPTA1	1/7
TERT	CDKN2A	0.25178	5.18929	65	1	4	3	Co_Occurence	CDKN2A, TERT	1/7
APC	GLI3	0.25178	5.18929	65	1	4	3	Co_Occurence	APC, GLI3	1/7
GLI1	GLI3	0.25178	5.18929	65	1	4	3	Co_Occurence	GLI1, GLI3	1/7
KMT2C	GLI3	0.25178	5.18929	65	1	4	3	Co_Occurence	GLI3, KMT2C	1/7
PREX2	GLI3	0.25178	5.18929	65	1	4	3	Co_Occurence	GLI3, PREX2	1/7
TERT	GLI3	0.25178	5.18929	65	1	4	3	Co_Occurence	GLI3, TERT	1/7
ADGRA2	LRP1	0.25178	5.18929	65	1	4	3	Co_Occurence	ADGRA2, LRP1	1/7
FAT4	LRP1	0.25178	5.18929	65	1	4	3	Co_Occurence	FAT4, LRP1	1/7
FLT4	LRP1	0.25178	5.18929	65	1	4	3	Co_Occurence	FLT4, LRP1	1/7
GLI1	LRP1	0.25178	5.18929	65	1	4	3	Co_Occurence	GLI1, LRP1	1/7
KMT2D	LRP1	0.25178	5.18929	65	1	4	3	Co_Occurence	KMT2D, LRP1	1/7
PREX2	LRP1	0.25178	5.18929	65	1	4	3	Co_Occurence	LRP1, PREX2	1/7
SPTA1	LRP1	0.25178	5.18929	65	1	4	3	Co_Occurence	LRP1, SPTA1	1/7
ADGRA2	PRKDC	0.25178	5.18929	65	1	4	3	Co_Occurence	ADGRA2, PRKDC	1/7
EPHA5	PRKDC	0.25178	5.18929	65	1	4	3	Co_Occurence	EPHA5, PRKDC	1/7
FAT4	PRKDC	0.25178	5.18929	65	1	4	3	Co_Occurence	FAT4, PRKDC	1/7
TERT	PRKDC	0.25178	5.18929	65	1	4	3	Co_Occurence	PRKDC, TERT	1/7
KMT2C	SETD2	0.25178	5.18929	65	1	4	3	Co_Occurence	KMT2C, SETD2	1/7
PREX2	SETD2	0.25178	5.18929	65	1	4	3	Co_Occurence	PREX2, SETD2	1/7
RBM10	APC	0.252791	3.24629	53	2	2	16	Co_Occurence	APC, RBM10	2/18
RBM10	EPHA5	0.252791	3.24629	53	2	2	16	Co_Occurence	EPHA5, RBM10	2/18
RBM10	GLI1	0.252791	3.24629	53	2	2	16	Co_Occurence	GLI1, RBM10	2/18
RBM10	SPTA1	0.252791	3.24629	53	2	2	16	Co_Occurence	RBM10, SPTA1	2/18
ATRX	FAT4	0.295793	4.12759	64	1	3	5	Co_Occurence	ATRX, FAT4	1/8
ATRX	FLT4	0.295793	4.12759	64	1	3	5	Co_Occurence	ATRX, FLT4	1/8
MED12	KMT2C	0.295793	4.12759	64	1	3	5	Co_Occurence	KMT2C, MED12	1/8
MED12	PREX2	0.295793	4.12759	64	1	3	5	Co_Occurence	MED12, PREX2	1/8
EGFR	FLT4	0.300511	0.358892	18	2	2	51	Mutually_Exclusive	EGFR, FLT4	2/53
EGFR	PREX2	0.300511	0.358892	18	2	2	51	Mutually_Exclusive	EGFR, PREX2	2/53
TP53	ADGRA2	0.305196	4.30711	41	3	1	28	Co_Occurence	ADGRA2, TP53	3/29
TP53	FAT4	0.305196	4.30711	41	3	1	28	Co_Occurence	FAT4, TP53	3/29
TP53	FLT4	0.305196	4.30711	41	3	1	28	Co_Occurence	FLT4, TP53	3/29
TP53	KMT2C	0.305196	4.30711	41	3	1	28	Co_Occurence	KMT2C, TP53	3/29
TP53	PREX2	0.305196	4.30711	41	3	1	28	Co_Occurence	PREX2, TP53	3/29
TP53	SPTA1	0.305196	4.30711	41	3	1	28	Co_Occurence	SPTA1, TP53	3/29
TP53	TERT	0.305196	4.30711	41	3	1	28	Co_Occurence	TERT, TP53	3/29
GLI3	CDKN2A	0.305999	3.87757	64	1	4	4	Co_Occurence	CDKN2A, GLI3	1/8
LRP1	CDKN2A	0.305999	3.87757	64	1	4	4	Co_Occurence	CDKN2A, LRP1	1/8
PRKDC	CDKN2A	0.305999	3.87757	64	1	4	4	Co_Occurence	CDKN2A, PRKDC	1/8
SETD2	CDKN2A	0.305999	3.87757	64	1	4	4	Co_Occurence	CDKN2A, SETD2	1/8
LRP1	GLI3	0.305999	3.87757	64	1	4	4	Co_Occurence	GLI3, LRP1	1/8
PRKDC	LRP1	0.305999	3.87757	64	1	4	4	Co_Occurence	LRP1, PRKDC	1/8
EGFR	SETD2	0.313768	#NUM!	20	5	0	48	Co_Occurence	EGFR, SETD2	5/48
GLI3	RBM10	0.324053	0	50	0	18	5	Mutually_Exclusive	GLI3, RBM10	0/23
ATRX	RBM10	0.325625	0	49	0	18	6	Mutually_Exclusive	ATRX, RBM10	0/24
APC	FAT3	0.337835	3.40906	63	1	6	3	Co_Occurence	APC, FAT3	1/9
EPHA5	FAT3	0.337835	3.40906	63	1	6	3	Co_Occurence	EPHA5, FAT3	1/9
FAT4	FAT3	0.337835	3.40906	63	1	6	3	Co_Occurence	FAT3, FAT4	1/9
FLT4	FAT3	0.337835	3.40906	63	1	6	3	Co_Occurence	FAT3, FLT4	1/9
GLI1	FAT3	0.337835	3.40906	63	1	6	3	Co_Occurence	FAT3, GLI1	1/9
KMT2D	FAT3	0.337835	3.40906	63	1	6	3	Co_Occurence	FAT3, KMT2D	1/9
PREX2	FAT3	0.337835	3.40906	63	1	6	3	Co_Occurence	FAT3, PREX2	1/9
EPHA5	LRP2	0.337835	3.40906	63	1	6	3	Co_Occurence	EPHA5, LRP2	1/9
FLT4	LRP2	0.337835	3.40906	63	1	6	3	Co_Occurence	FLT4, LRP2	1/9
GLI1	LRP2	0.337835	3.40906	63	1	6	3	Co_Occurence	GLI1, LRP2	1/9
SPTA1	LRP2	0.337835	3.40906	63	1	6	3	Co_Occurence	LRP2, SPTA1	1/9
TERT	LRP2	0.337835	3.40906	63	1	6	3	Co_Occurence	LRP2, TERT	1/9
PRKDC	ATRX	0.357028	3.07711	63	1	5	4	Co_Occurence	ATRX, PRKDC	1/9
CDKN2A	MED12	0.357028	3.07711	63	1	5	4	Co_Occurence	CDKN2A, MED12	1/9
FAT4	KRAS	0.377966	2.89047	62	1	7	3	Co_Occurence	FAT4, KRAS	1/10
KMT2C	KRAS	0.377966	2.89047	62	1	7	3	Co_Occurence	KMT2C, KRAS	1/10
KMT2D	KRAS	0.377966	2.89047	62	1	7	3	Co_Occurence	KMT2D, KRAS	1/10
PREX2	KRAS	0.377966	2.89047	62	1	7	3	Co_Occurence	KRAS, PREX2	1/10
LRP2	EGFR	0.383564	0.468134	17	4	49	3	Mutually_Exclusive	EGFR, LRP2	4/52
MED12	TP53	0.391119	2.91862	40	4	27	2	Co_Occurence	MED12, TP53	4/29
GLI3	FAT3	0.405011	2.5375	62	1	6	4	Co_Occurence	FAT3, GLI3	1/10
PRKDC	FAT3	0.405011	2.5375	62	1	6	4	Co_Occurence	FAT3, PRKDC	1/10
CDKN2A	LRP2	0.405011	2.5375	62	1	6	4	Co_Occurence	CDKN2A, LRP2	1/10
LRP1	LRP2	0.405011	2.5375	62	1	6	4	Co_Occurence	LRP1, LRP2	1/10
PRKDC	LRP2	0.405011	2.5375	62	1	6	4	Co_Occurence	LRP2, PRKDC	1/10
LRP1B	KMT2D	0.416245	2.49817	61	1	3	8	Co_Occurence	KMT2D, LRP1B	1/11
GLI3	KRAS	0.450086	2.14881	61	1	7	4	Co_Occurence	GLI3, KRAS	1/11
PRKDC	KRAS	0.450086	2.14881	61	1	7	4	Co_Occurence	KRAS, PRKDC	1/11
ATRX	LRP2	0.46626	2.00851	61	1	6	5	Co_Occurence	ATRX, LRP2	1/11
GLI3	LRP1B	0.492387	1.85531	60	1	8	4	Co_Occurence	GLI3, LRP1B	1/12
SETD2	LRP1B	0.492387	1.85531	60	1	8	4	Co_Occurence	LRP1B, SETD2	1/12
LRP1B	MED12	0.559571	1.46616	59	1	5	8	Co_Occurence	LRP1B, MED12	1/13
TERT	RBM10	0.566137	0	51	0	18	4	Mutually_Exclusive	RBM10, TERT	0/22
APC	EGFR	0.569545	#NUM!	20	4	49	0	Co_Occurence	APC, EGFR	4/49
LRP2	KRAS	0.572718	1.3975	59	1	7	6	Co_Occurence	KRAS, LRP2	1/13
SETD2	RBM10	0.591288	2.14027	52	2	16	3	Co_Occurence	RBM10, SETD2	2/19
GLI3	EGFR	0.610095	0.545118	18	3	50	2	Mutually_Exclusive	EGFR, GLI3	3/52
PRKDC	EGFR	0.610095	0.545118	18	3	50	2	Mutually_Exclusive	EGFR, PRKDC	3/52
LRP1	TP53	0.644602	2.1202	40	3	28	2	Co_Occurence	LRP1, TP53	3/30
LRP1B	RBM10	0.680189	1.62138	49	3	15	6	Co_Occurence	LRP1B, RBM10	3/21
ATRX	TP53	0.694253	1.38643	39	3	28	3	Co_Occurence	ATRX, TP53	3/31
KMT2C	EGFR	1	1.13801	19	3	50	1	Co_Occurence	EGFR, KMT2C	3/51
MED12	KRAS	1	0	59	0	8	6	Mutually_Exclusive	KRAS, MED12	0/14
RBM10	LRP2	1	1.24604	50	2	5	16	Co_Occurence	LRP2, RBM10	2/21
CDKN2A	ATRX	1	0	62	0	6	5	Mutually_Exclusive	ATRX, CDKN2A	0/11
GLI3	ATRX	1	0	62	0	6	5	Mutually_Exclusive	ATRX, GLI3	0/11
LRP1	ATRX	1	0	62	0	6	5	Mutually_Exclusive	ATRX, LRP1	0/11
SETD2	ATRX	1	0	62	0	6	5	Mutually_Exclusive	ATRX, SETD2	0/11
GLI3	MED12	1	0	62	0	6	5	Mutually_Exclusive	GLI3, MED12	0/11
LRP1	MED12	1	0	62	0	6	5	Mutually_Exclusive	LRP1, MED12	0/11
KRAS	APC	1	0	61	0	4	8	Mutually_Exclusive	APC, KRAS	0/12
LRP2	TP53	1	1.01762	38	3	28	4	Co_Occurence	LRP2, TP53	3/32
SETD2	TP53	1	0.897912	39	2	29	3	Mutually_Exclusive	SETD2, TP53	2/32
APC	TP53	1	1.37313	40	2	29	2	Co_Occurence	APC, TP53	2/31
GLI1	TP53	1	1.37313	40	2	29	2	Co_Occurence	GLI1, TP53	2/31
KRAS	RBM10	1	1.02054	49	2	16	6	Co_Occurence	KRAS, RBM10	2/22
MED12	RBM10	1	0.592024	50	1	17	5	Mutually_Exclusive	MED12, RBM10	1/22
CDKN2A	RBM10	1	0.752786	51	1	17	4	Mutually_Exclusive	CDKN2A, RBM10	1/21
PRKDC	RBM10	1	0.752786	51	1	17	4	Mutually_Exclusive	PRKDC, RBM10	1/21
ADGRA2	RBM10	1	1.01934	52	1	17	3	Co_Occurence	ADGRA2, RBM10	1/20
FAT4	RBM10	1	1.01934	52	1	17	3	Co_Occurence	FAT4, RBM10	1/20
KMT2C	RBM10	1	1.01934	52	1	17	3	Co_Occurence	KMT2C, RBM10	1/20
KMT2D	RBM10	1	1.01934	52	1	17	3	Co_Occurence	KMT2D, RBM10	1/20
PREX2	RBM10	1	1.01934	52	1	17	3	Co_Occurence	PREX2, RBM10	1/20
APC	LRP1B	1	0	60	0	9	4	Mutually_Exclusive	APC, LRP1B	0/13
SETD2	KRAS	1	0	60	0	8	5	Mutually_Exclusive	KRAS, SETD2	0/13
MED12	FAT3	1	0	60	0	7	6	Mutually_Exclusive	FAT3, MED12	0/13
LRP1	FAT3	1	0	61	0	7	5	Mutually_Exclusive	FAT3, LRP1	0/12
SETD2	FAT3	1	0	61	0	7	5	Mutually_Exclusive	FAT3, SETD2	0/12
MED12	LRP2	1	0	60	0	7	6	Mutually_Exclusive	LRP2, MED12	0/13
GLI3	LRP2	1	0	61	0	7	5	Mutually_Exclusive	GLI3, LRP2	0/12
SETD2	LRP2	1	0	61	0	7	5	Mutually_Exclusive	LRP2, SETD2	0/12
ADGRA2	LRP2	1	0	62	0	7	4	Mutually_Exclusive	ADGRA2, LRP2	0/11
APC	LRP2	1	0	62	0	7	4	Mutually_Exclusive	APC, LRP2	0/11
KMT2C	LRP2	1	0	62	0	7	4	Mutually_Exclusive	KMT2C, LRP2	0/11
KMT2D	LRP2	1	0	62	0	7	4	Mutually_Exclusive	KMT2D, LRP2	0/11
MED12	ATRX	1	0	61	0	6	6	Mutually_Exclusive	ATRX, MED12	0/12
APC	ATRX	1	0	63	0	6	4	Mutually_Exclusive	APC, ATRX	0/10
EPHA5	ATRX	1	0	63	0	6	4	Mutually_Exclusive	ATRX, EPHA5	0/10
GLI1	ATRX	1	0	63	0	6	4	Mutually_Exclusive	ATRX, GLI1	0/10
KMT2C	ATRX	1	0	63	0	6	4	Mutually_Exclusive	ATRX, KMT2C	0/10
KMT2D	ATRX	1	0	63	0	6	4	Mutually_Exclusive	ATRX, KMT2D	0/10
PREX2	ATRX	1	0	63	0	6	4	Mutually_Exclusive	ATRX, PREX2	0/10
ADGRA2	MED12	1	0	63	0	6	4	Mutually_Exclusive	ADGRA2, MED12	0/10
APC	MED12	1	0	63	0	6	4	Mutually_Exclusive	APC, MED12	0/10
EPHA5	MED12	1	0	63	0	6	4	Mutually_Exclusive	EPHA5, MED12	0/10
FAT4	MED12	1	0	63	0	6	4	Mutually_Exclusive	FAT4, MED12	0/10
FLT4	MED12	1	0	63	0	6	4	Mutually_Exclusive	FLT4, MED12	0/10
GLI1	MED12	1	0	63	0	6	4	Mutually_Exclusive	GLI1, MED12	0/10
KMT2D	MED12	1	0	63	0	6	4	Mutually_Exclusive	KMT2D, MED12	0/10
SPTA1	MED12	1	0	63	0	6	4	Mutually_Exclusive	MED12, SPTA1	0/10
TERT	MED12	1	0	63	0	6	4	Mutually_Exclusive	MED12, TERT	0/10
FAT4	CDKN2A	1	0	64	0	5	4	Mutually_Exclusive	CDKN2A, FAT4	0/9
FLT4	CDKN2A	1	0	64	0	5	4	Mutually_Exclusive	CDKN2A, FLT4	0/9
PRKDC	GLI3	1	0	63	0	5	5	Mutually_Exclusive	GLI3, PRKDC	0/10
SETD2	GLI3	1	0	63	0	5	5	Mutually_Exclusive	GLI3, SETD2	0/10
ADGRA2	GLI3	1	0	64	0	5	4	Mutually_Exclusive	ADGRA2, GLI3	0/9
FAT4	GLI3	1	0	64	0	5	4	Mutually_Exclusive	FAT4, GLI3	0/9
FLT4	GLI3	1	0	64	0	5	4	Mutually_Exclusive	FLT4, GLI3	0/9
SPTA1	GLI3	1	0	64	0	5	4	Mutually_Exclusive	GLI3, SPTA1	0/9
SETD2	LRP1	1	0	63	0	5	5	Mutually_Exclusive	LRP1, SETD2	0/10
APC	LRP1	1	0	64	0	5	4	Mutually_Exclusive	APC, LRP1	0/9
KMT2C	LRP1	1	0	64	0	5	4	Mutually_Exclusive	KMT2C, LRP1	0/9
TERT	LRP1	1	0	64	0	5	4	Mutually_Exclusive	LRP1, TERT	0/9
SETD2	PRKDC	1	0	63	0	5	5	Mutually_Exclusive	PRKDC, SETD2	0/10
APC	PRKDC	1	0	64	0	5	4	Mutually_Exclusive	APC, PRKDC	0/9
FLT4	PRKDC	1	0	64	0	5	4	Mutually_Exclusive	FLT4, PRKDC	0/9
GLI1	PRKDC	1	0	64	0	5	4	Mutually_Exclusive	GLI1, PRKDC	0/9
KMT2C	PRKDC	1	0	64	0	5	4	Mutually_Exclusive	KMT2C, PRKDC	0/9
KMT2D	PRKDC	1	0	64	0	5	4	Mutually_Exclusive	KMT2D, PRKDC	0/9
PREX2	PRKDC	1	0	64	0	5	4	Mutually_Exclusive	PREX2, PRKDC	0/9
ADGRA2	SETD2	1	0	64	0	5	4	Mutually_Exclusive	ADGRA2, SETD2	0/9
APC	SETD2	1	0	64	0	5	4	Mutually_Exclusive	APC, SETD2	0/9
EPHA5	SETD2	1	0	64	0	5	4	Mutually_Exclusive	EPHA5, SETD2	0/9
FAT4	SETD2	1	0	64	0	5	4	Mutually_Exclusive	FAT4, SETD2	0/9
FLT4	SETD2	1	0	64	0	5	4	Mutually_Exclusive	FLT4, SETD2	0/9
GLI1	SETD2	1	0	64	0	5	4	Mutually_Exclusive	GLI1, SETD2	0/9
KMT2D	SETD2	1	0	64	0	5	4	Mutually_Exclusive	KMT2D, SETD2	0/9
SPTA1	SETD2	1	0	64	0	5	4	Mutually_Exclusive	SETD2, SPTA1	0/9
TERT	SETD2	1	0	64	0	5	4	Mutually_Exclusive	SETD2, TERT	0/9
APC	ADGRA2	1	0	65	0	4	4	Mutually_Exclusive	ADGRA2, APC	0/8
FAT4	ADGRA2	1	0	65	0	4	4	Mutually_Exclusive	ADGRA2, FAT4	0/8
GLI1	ADGRA2	1	0	65	0	4	4	Mutually_Exclusive	ADGRA2, GLI1	0/8
KMT2C	ADGRA2	1	0	65	0	4	4	Mutually_Exclusive	ADGRA2, KMT2C	0/8
KMT2D	ADGRA2	1	0	65	0	4	4	Mutually_Exclusive	ADGRA2, KMT2D	0/8
PREX2	ADGRA2	1	0	65	0	4	4	Mutually_Exclusive	ADGRA2, PREX2	0/8
EPHA5	APC	1	0	65	0	4	4	Mutually_Exclusive	APC, EPHA5	0/8
FAT4	APC	1	0	65	0	4	4	Mutually_Exclusive	APC, FAT4	0/8
FLT4	APC	1	0	65	0	4	4	Mutually_Exclusive	APC, FLT4	0/8
GLI1	APC	1	0	65	0	4	4	Mutually_Exclusive	APC, GLI1	0/8
KMT2C	APC	1	0	65	0	4	4	Mutually_Exclusive	APC, KMT2C	0/8
KMT2D	APC	1	0	65	0	4	4	Mutually_Exclusive	APC, KMT2D	0/8
PREX2	APC	1	0	65	0	4	4	Mutually_Exclusive	APC, PREX2	0/8
SPTA1	APC	1	0	65	0	4	4	Mutually_Exclusive	APC, SPTA1	0/8
TERT	APC	1	0	65	0	4	4	Mutually_Exclusive	APC, TERT	0/8
KMT2C	FAT4	1	0	65	0	4	4	Mutually_Exclusive	FAT4, KMT2C	0/8
KMT2D	FAT4	1	0	65	0	4	4	Mutually_Exclusive	FAT4, KMT2D	0/8
KMT2C	FLT4	1	0	65	0	4	4	Mutually_Exclusive	FLT4, KMT2C	0/8
SPTA1	FLT4	1	0	65	0	4	4	Mutually_Exclusive	FLT4, SPTA1	0/8
SPTA1	GLI1	1	0	65	0	4	4	Mutually_Exclusive	GLI1, SPTA1	0/8
PREX2	KMT2C	1	0	65	0	4	4	Mutually_Exclusive	KMT2C, PREX2	0/8
SPTA1	KMT2C	1	0	65	0	4	4	Mutually_Exclusive	KMT2C, SPTA1	0/8
PREX2	KMT2D	1	0	65	0	4	4	Mutually_Exclusive	KMT2D, PREX2	0/8
SPTA1	KMT2D	1	0	65	0	4	4	Mutually_Exclusive	KMT2D, SPTA1	0/8
SPTA1	PREX2	1	0	65	0	4	4	Mutually_Exclusive	PREX2, SPTA1	0/8
TERT	PREX2	1	0	65	0	4	4	Mutually_Exclusive	PREX2, TERT	0/8
